# Supplementary material for: Monocyte-derived APCs are central to the response of PD1 checkpoint blockade and provide a therapeutic target for combination therapy
Source: J Immunother Cancer. 2020 Jul 19;8(2):e000588. doi: 10.1136/jitc-2020-000588 (PMC7371367; doi:10.1136/jitc-2020-000588)
Supplement: Supplementary data [file jitc-2020-000588supp004.xlsx]

## Sheet: DGE_Monos_Responder_Non_Respond
	p_val	avg_logFC	pct.1	pct.2	p_val_adj		DGE_X_Responder_Non_Responders - DGE between Responder and Non Responders for each population. 1 = Non Responders 2 = Responders
MIR142	0.605365	-2.97678	0.246	0.267	1
NFATC2IP	0.0437671	-2.46222	0.192	0.258	1
LRRC37A4P	1.24172e-05	-2.39975	0.126	0.267	0.159226
PABPN1	0.0174259	-2.1565	0.476	0.55	1
AC138969.4	0.350358	-2.10376	0.265	0.3	1
HEATR5B	0.0506813	-2.0446	0.276	0.358	1
AC024560.3	0.000170121	-2.00059	0.141	0.267	1
NIN	0.533684	-1.98975	0.254	0.275	1
PHF12	7.43763e-07	-1.97202	0.171	0.342	0.00953727
REV3L	0.00912332	-1.96196	0.293	0.383	1
KLF3	0.546759	-1.91405	0.274	0.308	1
ARID3A	0.175145	-1.88629	0.298	0.333	1
CCDC69	0.000765305	-1.87432	0.194	0.308	1
RNF24	0.000831901	-1.85046	0.166	0.283	1
PPM1F	0.000261552	-1.79369	0.31	0.442	1
ZNF516	0.0493676	-1.79221	0.292	0.35	1
DHX36	0.820908	-1.7722	0.273	0.258	1
PSME4	0.761584	-1.74746	0.269	0.275	1
RP1-3J17.3	0.000383865	-1.74551	0.149	0.258	1
SYNC	0.0292128	-1.72861	0.262	0.333	1
MARK3	0.755105	-1.72802	0.276	0.258	1
MAP3K3	0.0069802	-1.71914	0.204	0.292	1
COX6A1P2	0.27293	-1.71793	0.295	0.242	1
KIAA1468	0.0887988	-1.71438	0.2	0.258	1
BOD1L1	0.0133471	-1.71135	0.264	0.342	1
TM9SF3	0.643604	-1.70348	0.284	0.25	1
KDM5C	0.426167	-1.70144	0.292	0.225	1
AMFR	0.789498	-1.70038	0.383	0.358	1
CTC-451P13.1	0.135289	-1.688	0.273	0.325	1
PHACTR2	0.0802387	-1.66908	0.33	0.233	1
AFMID	0.428525	-1.65924	0.393	0.35	1
DENND3	0.009898	-1.64898	0.501	0.55	1
TIMP2	0.207938	-1.64289	0.314	0.333	1
CLK4	0.0753391	-1.64126	0.198	0.267	1
ZNF460	0.0222771	-1.63471	0.226	0.308	1
ADAM28	0.422772	-1.62437	0.298	0.3	1
DENND4C	0.0897492	-1.62206	0.279	0.2	1
RP11-390F4.8	0.673835	-1.61614	0.265	0.267	1
TIAM1	0.524692	-1.61522	0.258	0.267	1
ERBB2IP	0.90662	-1.61394	0.352	0.325	1
GAS7	0.941981	-1.61028	0.321	0.3	1
KMT2D	0.0207253	-1.60767	0.511	0.558	1
DICER1	0.624209	-1.60257	0.345	0.35	1
EXOSC10	0.760364	-1.58753	0.357	0.3	1
MADD	0.00271285	-1.58405	0.283	0.375	1
WASH2P	0.162259	-1.58389	0.311	0.35	1
MSL3	0.101504	-1.57895	0.296	0.35	1
CBX6	0.000134417	-1.56736	0.573	0.675	1
XYLT1	1.1591e-05	-1.56594	0.126	0.275	0.148632
RUNX3	0.895127	-1.55473	0.253	0.258	1
ATRX	0.23542	-1.52237	0.473	0.492	1
U2AF2	0.0128666	-1.51816	0.186	0.275	1
NLRP1	5.38239e-05	-1.51723	0.355	0.525	0.690184
MINK1	0.394269	-1.51147	0.255	0.308	1
RP11-469M7.1	0.289833	-1.5112	0.295	0.325	1
METTL7A	0.611011	-1.50536	0.338	0.292	1
SLC8A1-AS1	0.0943281	-1.50019	0.276	0.342	1
BAG4	0.163194	-1.47763	0.251	0.3	1
USP8	0.564957	-1.47081	0.326	0.267	1
XIST	0.970767	-1.46769	0.374	0.325	1
CLEC12A	0.0194705	-1.46084	0.395	0.458	1
SPSB3	0.00504424	-1.4593	0.261	0.35	1
UBE2G2	0.542276	-1.45097	0.344	0.3	1
TRAPPC9	0.0731779	-1.43649	0.202	0.267	1
ZNF451	0.811184	-1.43496	0.326	0.3	1
PDPK1	0.0175044	-1.43487	0.276	0.35	1
TBC1D2B	1.43928e-05	-1.42223	0.164	0.317	0.184559
MAST3	0.24111	-1.42117	0.288	0.308	1
SLX1A-SULT1A3	0.333816	-1.41977	0.251	0.275	1
MXD3	0.0860725	-1.41395	0.213	0.275	1
ARHGAP24	0.00131137	-1.41232	0.154	0.258	1
ASH1L	0.0516351	-1.40946	0.357	0.433	1
RNF166	0.000394773	-1.3821	0.447	0.55	1
ARRDC1	0.173141	-1.37851	0.442	0.442	1
RELB	0.106288	-1.37798	0.223	0.275	1
USP34	0.0757563	-1.3624	0.425	0.467	1
NCBP1	0.547313	-1.36141	0.299	0.25	1
PER1	0.000234372	-1.35679	0.601	0.708	1
CPNE8	0.752714	-1.34774	0.327	0.283	1
MAN2C1	0.019865	-1.34214	0.383	0.442	1
SP1	0.0546694	-1.32471	0.238	0.292	1
PCF11	0.00340259	-1.31359	0.329	0.442	1
RP11-261C10.3	0.0484946	-1.31005	0.351	0.433	1
RAB3GAP1	0.593098	-1.30766	0.391	0.325	1
UBXN11	0.056886	-1.30717	0.924	0.883	1
CASP8	0.0362457	-1.30608	0.224	0.3	1
FAM156A	0.00131591	-1.30342	0.264	0.392	1
DENND1A	0.119245	-1.29569	0.405	0.442	1
LCOR	0.945786	-1.29408	0.306	0.292	1
BANP	0.53667	-1.29336	0.288	0.3	1
TBL1XR1	0.124899	-1.29299	0.489	0.383	1
RNF44	0.000105361	-1.29205	0.257	0.408	1
RP11-473I1.10	0.850846	-1.28675	0.404	0.35	1
NBPF10	0.00318829	-1.28644	0.781	0.817	1
SUGP2	0.994318	-1.2864	0.273	0.258	1
YLPM1	0.157665	-1.28495	0.307	0.367	1
SPG11	0.309283	-1.28462	0.414	0.45	1
DMTF1	0.189311	-1.28238	0.22	0.275	1
AGPAT9	0.151693	-1.27856	0.22	0.267	1
RNASET2	0.2182	-1.2766	0.755	0.7	1
AL627309.1	0.338985	-1.27526	0.235	0.258	1
GMIP	0.108571	-1.27279	0.395	0.3	1
AC004951.6	0.17117	-1.26399	0.221	0.267	1
LINC00265	0.238752	-1.25668	0.242	0.283	1
MTND1P23	5.72277e-05	-1.25613	0.583	0.708	0.73383
GABBR1	0.0755962	-1.25588	0.217	0.283	1
SPDYE1	0.0041389	-1.24915	0.398	0.492	1
MICAL2	0.0362872	-1.24685	0.236	0.308	1
RP11-1334A24.6	0.0797333	-1.24312	0.228	0.275	1
DEF6	0.000996963	-1.24151	0.368	0.475	1
RP11-347P5.1	0.018558	-1.23714	0.489	0.542	1
SLCO3A1	0.027886	-1.23059	0.231	0.308	1
TMEM127	0.685092	-1.22838	0.365	0.308	1
GGA3	0.548205	-1.22786	0.336	0.358	1
CSNK1D	0.341086	-1.22707	0.548	0.575	1
RP11-166B2.1	0.0255291	-1.22132	0.473	0.55	1
TCOF1	0.000229641	-1.21962	0.492	0.592	1
RAB21	0.481007	-1.21687	0.281	0.233	1
UBA6	0.0716428	-1.21357	0.424	0.325	1
YEATS2	0.700736	-1.21169	0.319	0.283	1
AGAP3	0.915822	-1.21161	0.268	0.258	1
TTC19	0.000654777	-1.21153	0.345	0.475	1
TBC1D8	0.0704156	-1.21042	0.251	0.333	1
TRAK1	0.782348	-1.20774	0.315	0.283	1
P2RX7	0.857282	-1.20744	0.326	0.283	1
CREB5	0.104205	-1.20722	0.37	0.4	1
ANKRD36	0.194326	-1.20585	0.217	0.275	1
GTPBP1	0.860482	-1.20348	0.387	0.367	1
INPPL1	0.16646	-1.19864	0.322	0.367	1
HIPK1	0.760526	-1.19768	0.514	0.475	1
ITGA4	0.00795647	-1.19483	0.44	0.525	1
SF1	0.00185383	-1.19257	0.607	0.692	1
AC004980.11	0.00297461	-1.19161	0.424	0.492	1
SPDYE6	6.65237e-08	-1.18971	0.359	0.567	0.000853033
STK38	0.164042	-1.18872	0.327	0.358	1
ARHGEF7	0.48387	-1.18788	0.31	0.333	1
FAM192A	0.0279418	-1.18772	0.372	0.433	1
NAA25	0.00266163	-1.18596	0.226	0.35	1
CDKAL1	0.016259	-1.18439	0.22	0.317	1
CDK10	0.119203	-1.18403	0.213	0.267	1
DENND4A	0.338801	-1.18371	0.287	0.317	1
ADPGK-AS1	0.0559699	-1.18012	0.253	0.317	1
SPI1	0.878721	-1.1756	0.7	0.633	1
MYO15B	3.79481e-06	-1.17558	0.319	0.483	0.0486609
PNN	0.0303157	-1.17181	0.367	0.417	1
ZBTB1	0.373191	-1.17153	0.262	0.208	1
CASP2	0.54408	-1.16999	0.288	0.242	1
MIER1	0.331997	-1.16991	0.48	0.492	1
PNPLA2	0.14098	-1.16944	0.255	0.3	1
HVCN1	0.446644	-1.16598	0.303	0.258	1
SAFB2	0.0424635	-1.16358	0.321	0.392	1
SBF2	0.979064	-1.16152	0.288	0.267	1
PLEKHM1P	7.55169e-07	-1.15839	0.504	0.667	0.00968354
VPS13B	0.823978	-1.15329	0.372	0.342	1
P2RX1	0.106786	-1.15326	0.216	0.267	1
HSPBAP1	0.042391	-1.14973	0.223	0.292	1
PLXNB2	0.0633908	-1.14919	0.583	0.608	1
ABC7-42389800N19.1	0.34647	-1.14914	0.296	0.342	1
SPG7	0.739166	-1.14856	0.299	0.267	1
PHF21A	0.556824	-1.14487	0.395	0.35	1
MYO1F	7.74967e-08	-1.14421	0.777	0.892	0.000993741
ARL4C	0.0466613	-1.14371	0.27	0.333	1
KDM3B	0.0832211	-1.1415	0.217	0.267	1
DNAJC13	0.934117	-1.13953	0.273	0.258	1
IRAK3	0.929921	-1.13327	0.505	0.458	1
ARPC4-TTLL3	0.447747	-1.13326	0.459	0.383	1
USP7	0.00866475	-1.13261	0.307	0.417	1
MTMR3	0.236967	-1.13225	0.302	0.325	1
AP2A1	0.958998	-1.13225	0.363	0.35	1
RBM19	0.607199	-1.13221	0.27	0.267	1
HNRNPUL1	0.069885	-1.12977	0.541	0.592	1
BLCAP	0.234056	-1.12964	0.292	0.325	1
ADNP	0.316712	-1.12732	0.321	0.35	1
LRMP	0.0257598	-1.12643	0.201	0.292	1
KIAA0922	0.159441	-1.12395	0.212	0.258	1
ACSL5	0.0220564	-1.1234	0.342	0.225	1
CRBN	0.187816	-1.12228	0.205	0.258	1
C9orf66	0.00609206	-1.11732	0.167	0.267	1
TRPS1	0.295899	-1.11118	0.372	0.3	1
ELMSAN1	0.00189751	-1.11113	0.548	0.617	1
SNORA67	0.981731	-1.11091	0.633	0.592	1
PCSK7	0.411698	-1.10612	0.295	0.258	1
GIGYF2	0.500473	-1.10584	0.291	0.308	1
LONP2	0.12725	-1.10495	0.518	0.575	1
ARFGAP2	0.415443	-1.10487	0.364	0.375	1
SRRM2	2.96178e-06	-1.1044	0.859	0.908	0.0379789
SNX30	0.519476	-1.10304	0.264	0.275	1
DST	0.0330809	-1.10191	0.201	0.275	1
SMEK1	0.584843	-1.09501	0.273	0.233	1
CNOT2	0.0757849	-1.09433	0.524	0.558	1
SETD2	0.00651898	-1.09327	0.224	0.333	1
GDI1	0.677476	-1.09312	0.51	0.483	1
RNPC3	0.00163584	-1.0922	0.205	0.317	1
RP11-34P13.13	0.842874	-1.0895	0.643	0.583	1
SUPT5H	0.548125	-1.08541	0.465	0.417	1
C18orf8	0.525456	-1.0837	0.273	0.225	1
EPS15L1	0.370879	-1.08349	0.266	0.3	1
TRADD	0.00687665	-1.08119	0.255	0.133	1
ARHGEF1	1.34377e-05	-1.0795	0.571	0.708	0.172311
NGDN	0.213014	-1.07854	0.265	0.292	1
CHN2	0.000443304	-1.07783	0.245	0.4	1
PRMT10	0.910797	-1.07748	0.351	0.325	1
OGFRL1	0.803545	-1.07707	0.27	0.242	1
CLASRP	0.604404	-1.07673	0.249	0.267	1
IREB2	0.0796563	-1.07343	0.258	0.325	1
AP3B1	0.977042	-1.07278	0.394	0.358	1
DCUN1D1	0.708841	-1.0727	0.454	0.4	1
CORO7	0.0110574	-1.07126	0.545	0.592	1
ACIN1	0.624428	-1.06932	0.473	0.417	1
PRKAG2	0.859194	-1.06793	0.352	0.35	1
EVI5	0.347101	-1.06715	0.279	0.3	1
JUND	0.209769	-1.06435	0.77	0.708	1
IKBKB	0.998817	-1.06127	0.298	0.275	1
AP1G1	0.0361804	-1.0586	0.569	0.65	1
SNHG12	0.282586	-1.05627	0.387	0.392	1
GNG2	0.0957924	-1.05534	0.273	0.333	1
BTN3A1	0.272843	-1.05455	0.246	0.283	1
SREK1	0.974431	-1.04856	0.36	0.342	1
CAPN1	0.00202814	-1.04252	0.452	0.275	1
ADRBK1	1.48807e-06	-1.03924	0.486	0.65	0.0190816
TCEA1P2	0.610179	-1.03612	0.322	0.3	1
CCDC144B	0.00643772	-1.03243	0.234	0.342	1
MTND2P28	1.59174e-13	-1.03074	0.882	1	2.04109e-09
IRS2	0.168988	-1.0304	0.215	0.258	1
CTDSP2	0.192441	-1.02903	0.3	0.35	1
MGEA5	0.471017	-1.029	0.416	0.4	1
ATG16L2	0.000147875	-1.02766	0.522	0.65	1
TMEM154	1.01031e-05	-1.02695	0.178	0.342	0.129552
PCNX	0.10866	-1.02073	0.318	0.225	1
SH3TC1	0.041224	-1.01994	0.499	0.542	1
CSF3R	2.57712e-05	-1.01832	0.762	0.792	0.330464
SNRNP200	0.090213	-1.01758	0.534	0.583	1
LGALS3BP	0.759285	-1.01673	0.36	0.333	1
ZC3H4	0.922348	-1.01518	0.304	0.292	1
CERKL	0.0134255	-1.0113	0.38	0.467	1
DOK3	0.00452914	-1.00878	0.452	0.517	1
PRKAA1	0.125656	-1.00845	0.221	0.292	1
MON2	0.08918	-1.00813	0.304	0.367	1
INTS3	0.196126	-1.00718	0.235	0.283	1
RPS6KC1	0.117672	-1.00595	0.254	0.183	1
MIR4435-1HG	0.182297	-1.00591	0.38	0.308	1
INSIG1	0.0270535	-1.00531	0.533	0.35	1
MAP4K1	0.000259582	-1.00513	0.193	0.333	1
MAN2A2	0.144464	-1.00393	0.251	0.3	1
ALG8	2.40473e-05	-1.00237	0.124	0.267	0.308358
LRRK2	0.281051	-1.00185	0.383	0.4	1
NUDT3	0.809857	-1.00179	0.367	0.342	1
NOTCH2	0.857845	-1.00124	0.789	0.733	1
RCSD1	0.737094	-1.00083	0.393	0.383	1
BAG6	0.466703	-1.00082	0.486	0.467	1
RAPGEF1	0.284371	-1.00061	0.582	0.608	1
TPCN1	0.381529	-0.999737	0.37	0.383	1
IRAK4	0.0863351	-0.998425	0.209	0.267	1
NBPF9	0.0236494	-0.997984	0.683	0.675	1
CREBBP	0.871568	-0.997416	0.416	0.392	1
NUDT16	0.748626	-0.996492	0.268	0.275	1
C15orf39	0.0118694	-0.996396	0.431	0.542	1
ATXN2L	0.541079	-0.994616	0.418	0.392	1
SRSF6	0.000754709	-0.993764	0.863	0.85	1
UBA7	0.277596	-0.993601	0.353	0.275	1
NUFIP2	0.362612	-0.99303	0.42	0.442	1
AKAP2	0.359996	-0.990656	0.257	0.2	1
NCOA3	0.0967128	-0.990591	0.518	0.567	1
HBS1L	0.458349	-0.990322	0.255	0.225	1
RAP1GDS1	0.952792	-0.989628	0.404	0.367	1
SEC63	0.738367	-0.98904	0.25	0.267	1
CHD2	0.60195	-0.988925	0.546	0.533	1
ARIH1	0.949922	-0.987768	0.289	0.275	1
MYH9	0.111909	-0.986502	0.823	0.808	1
CALCOCO1	0.834497	-0.985895	0.287	0.275	1
PDS5B	0.475041	-0.98478	0.303	0.317	1
SECISBP2L	0.0597388	-0.983687	0.246	0.317	1
LRRFIP2	0.573336	-0.982577	0.344	0.308	1
IL16	0.395297	-0.979876	0.348	0.367	1
PTP4A2	0.286055	-0.977627	0.611	0.583	1
POLK	0.390465	-0.976937	0.238	0.267	1
ANKRD44	0.00217446	-0.976612	0.52	0.6	1
MPHOSPH8	0.629692	-0.976382	0.39	0.325	1
RSF1	0.503575	-0.975365	0.304	0.325	1
IFFO1	0.899168	-0.975126	0.288	0.267	1
WDR70	0.260069	-0.972172	0.273	0.3	1
OSBPL11	0.850964	-0.970822	0.268	0.25	1
BSDC1	0.231616	-0.970306	0.261	0.3	1
GPR65	0.896024	-0.96931	0.317	0.283	1
STK4	0.380345	-0.968338	0.586	0.575	1
SLC35F5	0.775168	-0.96777	0.274	0.275	1
GIGYF1	0.00302637	-0.967714	0.524	0.592	1
PHIP	0.0155507	-0.967293	0.412	0.483	1
PARVB	0.00720381	-0.966353	0.336	0.192	1
EPS15	0.780023	-0.96487	0.432	0.433	1
IMP4	0.24892	-0.963939	0.276	0.308	1
C1orf63	0.161163	-0.962124	0.562	0.583	1
RP11-848G14.5	0.178605	-0.95737	0.299	0.333	1
BAZ2B	0.317762	-0.956457	0.524	0.533	1
G6PD	0.49787	-0.955182	0.281	0.233	1
STX4	0.448521	-0.954468	0.519	0.417	1
CAPNS1	0.211576	-0.953456	0.45	0.5	1
AP3S2	0.856146	-0.952796	0.266	0.242	1
PREX1	0.269711	-0.952626	0.572	0.617	1
PICALM	0.135698	-0.952295	0.586	0.608	1
ZRANB2	0.758059	-0.949463	0.283	0.283	1
SULF2	0.00172456	-0.948285	0.393	0.542	1
USP39	0.0708894	-0.946427	0.302	0.358	1
PHC2	0.435516	-0.946379	0.255	0.283	1
CCND2	0.757699	-0.945687	0.303	0.292	1
BTAF1	0.00943446	-0.944928	0.404	0.508	1
FNIP1	0.625587	-0.944573	0.486	0.433	1
NBPF15	0.000386434	-0.942814	0.424	0.575	1
AQR	0.777853	-0.941222	0.284	0.267	1
TCERG1	0.0295339	-0.940786	0.478	0.533	1
SULT1A1	0.0121488	-0.940134	0.268	0.358	1
SF3B1	0.0107124	-0.938782	0.72	0.725	1
KDM4C	0.256721	-0.938634	0.383	0.417	1
MKLN1	0.491642	-0.938377	0.448	0.383	1
TLR1	0.575231	-0.937415	0.321	0.267	1
SFPQ	0.268442	-0.937043	0.596	0.592	1
CCDC144A	0.0230449	-0.936152	0.182	0.267	1
PRKACA	0.00137212	-0.93601	0.273	0.4	1
SNRPF	0.0611093	-0.934887	0.368	0.267	1
HLA-DOA	0.0711894	-0.933303	0.342	0.383	1
LINC01002	0.278451	-0.930235	0.236	0.275	1
WSB2	0.381341	-0.930206	0.261	0.217	1
TMC6	0.143296	-0.927852	0.447	0.483	1
TNRC6A	0.628819	-0.926983	0.253	0.225	1
BRD4	0.158797	-0.9267	0.424	0.492	1
NFE2L1	0.0105397	-0.926528	0.302	0.175	1
STAG3L3	0.00769547	-0.925333	0.279	0.392	1
TRAPPC11	0.270063	-0.924939	0.28	0.317	1
IDH3B	0.534354	-0.924267	0.519	0.45	1
UBR2	0.378457	-0.923515	0.399	0.408	1
PDXDC2P	0.00022425	-0.922469	0.484	0.633	1
TK2	0.520055	-0.922429	0.365	0.375	1
MT-ND6	5.45852e-05	-0.920624	0.867	0.908	0.699946
CMTR1	0.0633429	-0.920265	0.295	0.192	1
DMXL2	0.0682513	-0.920169	0.61	0.475	1
SFSWAP	0.712112	-0.919451	0.272	0.275	1
MAPK8IP3	0.231068	-0.918222	0.231	0.283	1
PRAM1	0.236248	-0.915969	0.402	0.425	1
RP11-138A9.2	0.397079	-0.914855	0.42	0.342	1
PISD	0.724897	-0.914526	0.333	0.292	1
MAP3K11	0.567297	-0.91452	0.349	0.308	1
ANKRD40	0.247848	-0.91431	0.356	0.267	1
CERS5	0.220503	-0.91188	0.293	0.333	1
AC018720.10	1.86111e-06	-0.911518	0.632	0.758	0.023865
RBM25	0.00644762	-0.911178	0.549	0.65	1
RP4-669L17.10	0.840362	-0.910689	0.524	0.508	1
RPAIN	0.722504	-0.910533	0.27	0.267	1
DDHD1	0.283819	-0.9089	0.24	0.267	1
RP11-72I8.1	0.000148404	-0.9081	0.681	0.725	1
FRYL	0.43612	-0.907522	0.394	0.408	1
EMD	0.0550658	-0.907155	0.489	0.35	1
MED13L	0.242644	-0.907066	0.361	0.417	1
C9orf142	0.0183865	-0.906496	0.364	0.417	1
CASC7	0.602649	-0.905806	0.245	0.258	1
IVNS1ABP	0.00777458	-0.905352	0.762	0.55	1
A2M	0.943943	-0.905326	0.255	0.225	1
U2AF1L4	0.934012	-0.905187	0.265	0.25	1
MRPS25	0.735893	-0.904795	0.279	0.275	1
TRABD	0.00941333	-0.904431	0.486	0.525	1
SERTAD2	0.898098	-0.903797	0.333	0.3	1
BRD7	0.0129517	-0.901748	0.383	0.25	1
RRN3P2	0.501575	-0.901333	0.37	0.342	1
PIP5K1A	0.0103062	-0.900954	0.257	0.133	1
ADAM15	0.643454	-0.900102	0.359	0.317	1
SYVN1	0.516115	-0.89773	0.277	0.225	1
GALC	0.202818	-0.896652	0.261	0.308	1
MEGF9	0.450085	-0.896136	0.228	0.258	1
ABHD3	0.765363	-0.895349	0.299	0.275	1
ENTPD4	0.678806	-0.895216	0.276	0.242	1
BAZ2A	0.000809336	-0.894945	0.409	0.542	1
LINC00657	0.720628	-0.893701	0.374	0.35	1
FAM133B	0.212869	-0.893115	0.435	0.458	1
WNK1	0.333047	-0.893097	0.595	0.583	1
NDUFS3	0.69022	-0.891561	0.337	0.292	1
PLCB2	1.01702e-06	-0.89125	0.582	0.733	0.0130413
ID2	0.0140805	-0.890412	0.641	0.667	1
ASPH	0.478769	-0.889886	0.329	0.267	1
ATP8B4	0.112716	-0.887574	0.227	0.275	1
MESDC2	0.617072	-0.886456	0.337	0.333	1
DDX6	0.814506	-0.884199	0.514	0.442	1
MDM4	0.266412	-0.882071	0.677	0.692	1
DOCK11	0.788725	-0.882043	0.376	0.342	1
NDST1	0.374852	-0.881115	0.253	0.292	1
CXorf40B	0.770869	-0.881104	0.273	0.258	1
CEBPD	0.00397252	-0.880962	0.364	0.458	1
ERICH1	0.000127191	-0.880844	0.476	0.575	1
R3HDM4	0.0105906	-0.878761	0.192	0.283	1
PPARD	0.391173	-0.878267	0.416	0.425	1
PHKB	0.565633	-0.878076	0.385	0.4	1
ELOF1	0.492511	-0.877617	0.3	0.3	1
DENND4B	0.852222	-0.876844	0.514	0.45	1
SPIDR	0.989788	-0.87621	0.404	0.392	1
MAP2K2	0.944235	-0.871748	0.274	0.25	1
ATF7IP	0.383729	-0.871532	0.428	0.408	1
CSF2RA	0.038119	-0.868822	0.683	0.675	1
UBE2D2	0.00478091	-0.867756	0.466	0.275	1
PHC3	0.6301	-0.866303	0.457	0.467	1
NUDCD2	0.457344	-0.864957	0.236	0.258	1
PLEKHO1	0.0979404	-0.862966	0.486	0.542	1
OAT	0.566526	-0.860929	0.311	0.317	1
DAB2	0.0186632	-0.860696	0.336	0.217	1
NPIPB3	0.000236083	-0.860602	0.886	0.883	1
TOP2B	0.310737	-0.859468	0.247	0.275	1
TTLL3	0.0111151	-0.858967	0.365	0.442	1
KAT7	0.124452	-0.85779	0.253	0.167	1
PPP1R9B	0.00370623	-0.857751	0.202	0.3	1
RNF168	0.0457575	-0.856316	0.341	0.417	1
MIDN	0.966443	-0.854291	0.435	0.417	1
TMPO	0.602104	-0.85428	0.293	0.25	1
ZMIZ2	0.7064	-0.853688	0.37	0.375	1
WASF2	0.00154273	-0.853274	0.754	0.742	1
MT-ND3	4.68984e-07	-0.852958	0.967	0.975	0.00601378
UTRN	0.247957	-0.849576	0.58	0.583	1
NPIPB5	2.01047e-07	-0.848782	0.905	0.908	0.00257803
GOLGB1	0.0782795	-0.848172	0.351	0.4	1
TBC1D17	0.0655547	-0.847799	0.317	0.208	1
LGALS2	0.00736268	-0.847411	0.283	0.367	1
BIRC6	0.422156	-0.846054	0.5	0.442	1
TIPARP	0.735718	-0.846034	0.274	0.275	1
ARHGAP30	0.300751	-0.845736	0.568	0.55	1
BCL11A	0.040582	-0.844814	0.284	0.342	1
SCAF4	0.354682	-0.844323	0.307	0.35	1
FAM120B	0.491665	-0.843524	0.375	0.375	1
LRRC8C	0.547757	-0.843196	0.296	0.258	1
IKZF1	0.0547795	-0.841092	0.272	0.35	1
RASSF2	0.0034265	-0.84011	0.439	0.55	1
KCTD20	0.248694	-0.838481	0.367	0.392	1
AC012379.1	0.244917	-0.838376	0.284	0.225	1
ELMO1	0.08533	-0.837162	0.519	0.55	1
ARID4A	0.292224	-0.835584	0.336	0.383	1
PI4KB	0.495743	-0.833525	0.311	0.325	1
USP3	0.0310109	-0.833512	0.579	0.633	1
RBBP6	0.928277	-0.833202	0.306	0.292	1
SULT1A3	0.159341	-0.831756	0.413	0.467	1
SULT1A4	0.0632991	-0.831488	0.236	0.308	1
ESYT2	0.350323	-0.830856	0.264	0.292	1
FMNL1	0.0358026	-0.830384	0.492	0.55	1
HRH2	0.680299	-0.828839	0.268	0.242	1
NBPF16	0.236898	-0.828703	0.605	0.558	1
APOBR	0.970732	-0.82852	0.304	0.3	1
NOMO3	0.783127	-0.828387	0.293	0.275	1
SH2B3	0.15977	-0.827988	0.484	0.508	1
ARHGAP27	0.0451969	-0.826579	0.477	0.55	1
ITGB2-AS1	0.00123441	-0.82549	0.375	0.483	1
PHYKPL	0.702147	-0.822734	0.436	0.442	1
ROCK1	0.3056	-0.820348	0.598	0.55	1
C1orf56	0.00628703	-0.819746	0.757	0.758	1
CCDC93	0.652903	-0.81867	0.272	0.242	1
ASCC3	0.930779	-0.817833	0.352	0.325	1
LYST	0.000131	-0.8161	0.533	0.667	1
MT-ND2	1.55138e-09	-0.815111	0.993	1	1.98934e-05
PRR4	0.0966356	-0.814508	0.247	0.3	1
CDV3	0.956919	-0.811827	0.48	0.45	1
MBD6	0.20231	-0.811443	0.289	0.333	1
RBM22	0.00759154	-0.809926	0.307	0.175	1
PAN3	0.0244689	-0.80933	0.588	0.608	1
ITCH	0.384733	-0.809001	0.353	0.367	1
C3orf58	0.427147	-0.808634	0.36	0.283	1
GLTP	0.739095	-0.806807	0.317	0.3	1
MT-ND5	1.55896e-10	-0.806045	0.985	0.983	1.99905e-06
VCL	0.0449351	-0.805847	0.234	0.325	1
SPECC1	0.567754	-0.804596	0.268	0.233	1
HDGF	0.0619578	-0.804287	0.264	0.175	1
ANTXR2	0.148367	-0.803546	0.312	0.225	1
MED23	0.00593578	-0.80226	0.2	0.3	1
MIS18BP1	0.0025754	-0.801186	0.489	0.608	1
C15orf38-AP3S2	0.220822	-0.800644	0.261	0.183	1
CASC3	0.425563	-0.796589	0.342	0.35	1
LINC01001	0.319431	-0.795748	0.497	0.517	1
RP11-750H9.5	0.0212284	-0.794424	0.399	0.483	1
TRMT1	0.519462	-0.794134	0.299	0.25	1
SEC14L1	0.608491	-0.793929	0.471	0.392	1
GRIPAP1	0.733704	-0.793415	0.349	0.342	1
ZNF292	0.658894	-0.792519	0.433	0.4	1
DYNC1LI1	0.39417	-0.791666	0.314	0.25	1
VPS13C	0.178881	-0.791243	0.618	0.617	1
SAFB	0.930662	-0.790014	0.459	0.425	1
PAPD4	0.188678	-0.78845	0.416	0.433	1
PTK2B	0.224079	-0.787996	0.679	0.708	1
RAB24	0.0324717	-0.78765	0.496	0.558	1
NBPF14	0.0108403	-0.7876	0.66	0.692	1
RP1-20B21.4	0.134573	-0.786251	0.2	0.258	1
INPP5D	0.181824	-0.785292	0.586	0.6	1
MBTPS1	0.779951	-0.78467	0.255	0.258	1
RP11-124N14.3	0.00260187	-0.784604	0.702	0.6	1
DHX15	0.761388	-0.781374	0.399	0.392	1
AKNA	0.00850759	-0.781349	0.444	0.533	1
RP11-231C14.4	0.00196068	-0.779686	0.663	0.75	1
NBEAL2	0.777046	-0.779438	0.361	0.325	1
IRF2BP2	0.703119	-0.775613	0.546	0.55	1
AGO2	0.859674	-0.775285	0.26	0.242	1
NBPF11	0.0665583	-0.772444	0.495	0.558	1
LENG8	0.000173268	-0.771838	0.546	0.667	1
MT-ND4	1.71465e-08	-0.771695	1	1	0.000219869
REEP4	0.477618	-0.771626	0.296	0.325	1
C19orf38	0.188495	-0.771432	0.302	0.333	1
RABGAP1L	0.792667	-0.771127	0.34	0.325	1
DOT1L	0.979284	-0.770191	0.247	0.258	1
RASA4	0.47631	-0.768767	0.364	0.408	1
CIITA	0.00245139	-0.767398	0.701	0.775	1
SMAP2	0.190931	-0.767377	0.519	0.45	1
ADRBK2	0.850114	-0.76712	0.425	0.367	1
RBM39	9.54455e-06	-0.766584	0.943	0.967	0.12239
HLA-DQB2	0.316324	-0.766434	0.765	0.725	1
RAD21	0.217774	-0.766303	0.307	0.242	1
ANXA11	0.602077	-0.766118	0.567	0.467	1
MTF1	0.0870438	-0.766004	0.257	0.167	1
CHERP	0.16517	-0.765212	0.274	0.2	1
CAMK2G	0.00259705	-0.764959	0.177	0.292	1
ZNF333	0.128216	-0.764402	0.312	0.242	1
SH3BP2	0.956192	-0.764302	0.678	0.633	1
MCM5	0.147259	-0.764125	0.258	0.308	1
REL	0.0353077	-0.763733	0.7	0.708	1
NR4A3	0.493276	-0.763581	0.595	0.5	1
NSD1	0.317554	-0.76203	0.344	0.358	1
TRAF3IP3	0.0262439	-0.761246	0.273	0.375	1
JARID2	0.976265	-0.761146	0.51	0.467	1
RNF5	0.318346	-0.760712	0.292	0.233	1
MT-ND1	9.99889e-11	-0.760699	0.997	1	1.28216e-06
ARID3B	0.140778	-0.760584	0.24	0.292	1
C8orf59	0.788349	-0.760359	0.262	0.242	1
ANKRD10	0.0135015	-0.7602	0.833	0.833	1
NXF1	0.751782	-0.759402	0.588	0.567	1
CCDC12	0.842072	-0.759266	0.34	0.317	1
ELL	0.259635	-0.758745	0.363	0.3	1
ARFGEF2	0.610898	-0.757618	0.239	0.267	1
PNPLA6	0.0825095	-0.757005	0.49	0.375	1
ARAP1-AS1	0.72064	-0.754847	0.516	0.5	1
QRICH1	0.650052	-0.754844	0.363	0.358	1
NME7	0.210636	-0.753898	0.24	0.275	1
PRPF3	0.69371	-0.753221	0.272	0.283	1
SEC31A	0.72266	-0.753208	0.542	0.483	1
RP11-488L18.10	0.640472	-0.752869	0.47	0.383	1
DPYD	0.198059	-0.752651	0.707	0.717	1
CTD-2192J16.22	0.427208	-0.752242	0.591	0.542	1
MYO18A	0.467881	-0.750502	0.312	0.333	1
GPBP1L1	0.0157717	-0.750426	0.461	0.325	1
PTBP3	0.00235056	-0.750306	0.488	0.308	1
C6orf48	0.262675	-0.748825	0.446	0.442	1
CPSF1	0.0620565	-0.748209	0.261	0.175	1
AFF4	0.398773	-0.747973	0.588	0.467	1
CPPED1	0.796247	-0.747883	0.457	0.442	1
RHOT2	0.847853	-0.747674	0.376	0.325	1
MEF2A	0.97779	-0.747468	0.512	0.45	1
SRSF10	0.72913	-0.744344	0.357	0.308	1
MBOAT1	0.921008	-0.74421	0.429	0.392	1
NCOR2	0.179397	-0.74356	0.55	0.467	1
MAP3K1	0.990052	-0.743391	0.417	0.4	1
GSAP	0.644883	-0.743269	0.363	0.367	1
PPP2R5C	0.647885	-0.742639	0.663	0.633	1
EP300	0.314776	-0.742278	0.51	0.517	1
N4BP2L2	0.367994	-0.741749	0.625	0.575	1
ANKHD1	0.965216	-0.741405	0.508	0.458	1
DAPK1	0.11263	-0.740596	0.588	0.45	1
DOCK5	0.0334648	-0.740294	0.732	0.725	1
C2orf68	0.080492	-0.740085	0.651	0.667	1
PLEKHM1	0.00641585	-0.738594	0.462	0.608	1
PABPC1P3	0.803807	-0.737873	0.394	0.392	1
FURIN	0.751407	-0.737712	0.296	0.3	1
C11orf48	0.836068	-0.736843	0.269	0.233	1
PLD4	0.280073	-0.734918	0.224	0.258	1
KMT2C	0.0801189	-0.73302	0.633	0.692	1
PNISR	0.174986	-0.732955	0.49	0.525	1
AC138035.2	0.876871	-0.731892	0.495	0.467	1
MDM2	0.659124	-0.729091	0.465	0.467	1
RP11-488C13.5	0.00260266	-0.728912	0.219	0.333	1
MED13	0.701926	-0.728584	0.365	0.367	1
MTATP6P1	2.74595e-13	-0.728479	0.851	0.992	3.52114e-09
ECD	0.315221	-0.727169	0.285	0.233	1
MT-CO2	4.75328e-09	-0.725842	0.996	1	6.09513e-05
RP11-498C9.3	0.0560487	-0.723507	0.356	0.275	1
WDR43	0.494332	-0.722733	0.327	0.283	1
SEMA4D	0.986014	-0.722363	0.404	0.383	1
MT-CO1	2.27197e-11	-0.722331	1	1	2.91334e-07
ELK3	0.50113	-0.719488	0.304	0.267	1
GPR108	0.0298286	-0.718712	0.433	0.308	1
SEC24B	0.300669	-0.718166	0.39	0.308	1
PMPCB	0.931162	-0.717504	0.268	0.25	1
ARID1A	0.570271	-0.717285	0.493	0.492	1
NSUN2	0.0057342	-0.716969	0.291	0.167	1
TEP1	0.808074	-0.7168	0.277	0.292	1
FCGR2C	0.936293	-0.716755	0.605	0.542	1
PCIF1	0.234532	-0.71632	0.279	0.308	1
USP15	0.733859	-0.715721	0.655	0.625	1
RP11-809N8.2	0.762965	-0.714583	0.374	0.342	1
WASH4P	0.992862	-0.71361	0.451	0.433	1
RMND5A	0.728787	-0.712727	0.247	0.258	1
RBM23	0.324415	-0.71239	0.326	0.267	1
RP11-349A22.5	0.0599672	-0.712307	0.606	0.642	1
SIPA1L1	0.758853	-0.711315	0.461	0.433	1
EFTUD2	0.496716	-0.7102	0.444	0.375	1
CCAR1	0.200745	-0.709299	0.327	0.375	1
ACSF3	0.514904	-0.707734	0.251	0.208	1
SCAF11	0.589645	-0.705599	0.576	0.558	1
STX16	0.155374	-0.705179	0.367	0.267	1
TTYH3	0.10297	-0.704685	0.564	0.458	1
GATAD2A	0.323678	-0.704284	0.295	0.242	1
MT-ND4L	2.94152e-09	-0.703461	0.997	0.992	3.77191e-05
DCAF8	0.0138669	-0.702112	0.387	0.492	1
CREM	0.370578	-0.700516	0.49	0.4	1
PUM2	0.838137	-0.699746	0.342	0.333	1
KIDINS220	0.386117	-0.698352	0.276	0.3	1
GIT2	0.486273	-0.698076	0.533	0.533	1
PRPF38B	0.509075	-0.69771	0.462	0.483	1
SLC4A7	0.32045	-0.697553	0.245	0.275	1
MFSD12	0.278956	-0.697545	0.255	0.292	1
STAT5A	0.465462	-0.697471	0.253	0.217	1
RASSF4	0.601747	-0.697002	0.622	0.6	1
ZEB2-AS1	0.0278275	-0.696514	0.306	0.208	1
RP11-231C14.3	0.416156	-0.696442	0.315	0.342	1
SLC25A19	0.65724	-0.69574	0.341	0.283	1
PCGF5	0.543975	-0.695643	0.312	0.258	1
MRPL55	0.75833	-0.695328	0.261	0.217	1
DAPP1	0.861467	-0.69517	0.351	0.308	1
PDCD4	0.692434	-0.691883	0.481	0.475	1
MT-CO3	1.19963e-07	-0.691775	0.986	0.983	0.00153828
ZNF592	0.396715	-0.690102	0.298	0.242	1
GPATCH8	0.605481	-0.689982	0.283	0.258	1
ENTPD1	0.277064	-0.689503	0.478	0.475	1
MTHFR	0.918609	-0.688923	0.314	0.325	1
PITPNB	0.148084	-0.688059	0.352	0.267	1
JOSD1	0.357367	-0.687623	0.266	0.292	1
CELF2	0.00665497	-0.68716	0.674	0.733	1
PRPF8	0.553224	-0.687049	0.45	0.375	1
ZNF655	0.808679	-0.686555	0.435	0.392	1
SH2D3C	0.214939	-0.686224	0.236	0.283	1
PRDM2	0.936384	-0.685586	0.408	0.383	1
NT5C	0.376415	-0.685416	0.253	0.192	1
SCO2	0.709009	-0.684705	0.47	0.442	1
HECTD1	0.0802333	-0.684548	0.281	0.2	1
PKN1	0.196317	-0.683697	0.383	0.292	1
SLC1A3	0.105074	-0.683312	0.26	0.167	1
NAIP	0.406881	-0.682907	0.52	0.542	1
POGZ	0.70657	-0.682895	0.33	0.3	1
HLA-DQA2	0.206288	-0.68282	0.639	0.592	1
DEK	0.575792	-0.681769	0.588	0.525	1
SIK1	0.842947	-0.681444	0.48	0.425	1
CIR1	0.397992	-0.681409	0.323	0.333	1
AXL	0.0606361	-0.68075	0.31	0.367	1
SUPT16H	0.355098	-0.680743	0.325	0.258	1
JAK3	0.91481	-0.680651	0.44	0.417	1
CLCN6	0.682065	-0.677305	0.28	0.267	1
LMF2	0.000816449	-0.676962	0.344	0.175	1
DPP7	0.636551	-0.676764	0.591	0.558	1
GGNBP2	0.454659	-0.676358	0.372	0.4	1
GCC2	0.597916	-0.675956	0.304	0.267	1
EHMT1	0.0616885	-0.675368	0.249	0.317	1
NAA15	0.216208	-0.674999	0.298	0.233	1
ACTN4	0.0484985	-0.67387	0.414	0.308	1
U2SURP	0.183852	-0.673816	0.401	0.3	1
CTC-479C5.12	0.00237871	-0.673564	0.322	0.425	1
TRIO	0.824946	-0.673167	0.322	0.308	1
PDLIM5	0.00668211	-0.671821	0.409	0.242	1
CASC4	0.258585	-0.671245	0.36	0.292	1
NCOA2	0.858098	-0.670373	0.27	0.283	1
CSGALNACT2	0.321784	-0.669143	0.327	0.35	1
RASSF3	0.418006	-0.666871	0.628	0.558	1
FAM156B	0.0421092	-0.666369	0.185	0.258	1
FOXN3	0.335544	-0.666302	0.376	0.383	1
LIMD2	0.000126557	-0.665908	0.613	0.733	1
PDE4A	0.808521	-0.664165	0.387	0.342	1
PARP8	0.654536	-0.662855	0.359	0.308	1
KDM5A	0.694652	-0.661887	0.417	0.425	1
RNF216	0.457871	-0.661536	0.314	0.325	1
PTOV1	0.0539483	-0.661428	0.205	0.275	1
MT-ATP8	6.91363e-06	-0.661289	0.959	0.967	0.0886535
SNX19	0.97606	-0.659352	0.254	0.242	1
TNFAIP2	0.25989	-0.658988	0.723	0.675	1
DDX24	0.587652	-0.658186	0.398	0.375	1
HMHA1	0.248953	-0.658074	0.596	0.575	1
RAP2C	0.164533	-0.657244	0.435	0.333	1
OSCAR	0.216025	-0.656954	0.473	0.517	1
SCYL2	0.0535054	-0.655998	0.292	0.183	1
ILF3	0.54491	-0.655821	0.698	0.7	1
TCF7L2	0.245681	-0.655549	0.281	0.217	1
KTN1	0.595582	-0.654728	0.486	0.45	1
ZNF384	0.311258	-0.65417	0.255	0.2	1
SNX29P2	0.266936	-0.653987	0.621	0.608	1
PSMD3	0.0790614	-0.653932	0.3	0.342	1
CNTRL	0.235624	-0.653684	0.327	0.375	1
FAM177A1	0.876739	-0.653414	0.299	0.292	1
MAP4K4	0.00488303	-0.652903	0.171	0.267	1
CYLD	0.0440605	-0.650996	0.333	0.233	1
COG5	0.616299	-0.650738	0.296	0.258	1
TIA1	0.333705	-0.650532	0.291	0.325	1
PSIP1	0.0969842	-0.650453	0.198	0.258	1
SORL1	0.00927344	-0.649167	0.467	0.525	1
LRP1	0.7496	-0.64845	0.867	0.825	1
INO80D	0.00281117	-0.647205	0.224	0.358	1
RP11-206L10.3	0.764537	-0.647176	0.3	0.275	1
PHF3	0.607299	-0.645473	0.353	0.317	1
ZFYVE16	0.942143	-0.645438	0.365	0.35	1
ATXN2	0.104669	-0.643796	0.283	0.208	1
MT-CYB	3.50487e-07	-0.642988	0.99	0.992	0.00449429
ASXL2	0.332867	-0.642625	0.255	0.208	1
RGS1	0.783958	-0.64071	0.565	0.492	1
STK17B	0.00318897	-0.640373	0.855	0.833	1
CDK5RAP3	0.124062	-0.639331	0.586	0.575	1
PACSIN2	0.571495	-0.638977	0.503	0.467	1
RP11-147L13.2	0.688417	-0.637577	0.26	0.258	1
THOC2	0.93452	-0.637448	0.418	0.392	1
WWP2	0.067339	-0.637202	0.375	0.267	1
PIH1D1	0.183779	-0.636289	0.269	0.217	1
PCM1	0.582676	-0.636016	0.409	0.35	1
ANAPC5	0.280157	-0.635946	0.349	0.383	1
GNPTAB	0.290617	-0.635548	0.298	0.242	1
NOTCH2NL	0.037929	-0.635262	0.765	0.758	1
TEX264	0.868666	-0.635065	0.28	0.25	1
FOXJ3	0.656957	-0.63446	0.289	0.275	1
SPAG9	0.397341	-0.634105	0.336	0.275	1
RNU2-61P	4.72184e-05	-0.633957	0.151	0.3	0.605482
SBNO1	0.731545	-0.633624	0.359	0.367	1
BRD2	0.0533948	-0.633092	0.754	0.758	1
GNB1	0.811607	-0.633023	0.529	0.45	1
HNRNPH1	1.23586e-08	-0.632807	0.99	0.983	0.000158475
PRRC2C	0.647093	-0.632466	0.901	0.825	1
RBMX	0.127219	-0.631791	0.545	0.583	1
RP11-473I1.5	0.822162	-0.63168	0.273	0.267	1
AUP1	0.217924	-0.631226	0.698	0.55	1
APEH	0.892519	-0.630909	0.34	0.317	1
DOCK2	0.914419	-0.630839	0.702	0.642	1
THRAP3	0.0387812	-0.63067	0.799	0.65	1
RLF	0.772223	-0.629924	0.323	0.3	1
TMEM176A	0.0484805	-0.629845	0.334	0.408	1
AP003419.11	0.466623	-0.62961	0.356	0.292	1
RP11-473I1.9	0.558841	-0.629125	0.317	0.275	1
ITPR2	0.657606	-0.629019	0.404	0.367	1
HTT	0.718774	-0.628958	0.272	0.283	1
BCLAF1	0.996323	-0.6287	0.549	0.492	1
FLOT2	0.431507	-0.628367	0.378	0.35	1
TRIM38	0.641261	-0.628202	0.53	0.5	1
SNRPA1	0.0970011	-0.627978	0.486	0.367	1
RARA	0.217877	-0.627842	0.3	0.333	1
PIK3CD	0.997406	-0.627699	0.361	0.333	1
MTPAP	0.194835	-0.626934	0.323	0.258	1
NAPRT1	0.494828	-0.626309	0.439	0.375	1
ANKRD36BP1	0.750945	-0.626179	0.431	0.425	1
AC120194.1	0.0475549	-0.625811	0.431	0.333	1
TNRC6B	0.0105223	-0.624222	0.553	0.642	1
MBP	0.343497	-0.62418	0.314	0.333	1
LINC00152	0.588902	-0.624048	0.467	0.4	1
PIEZO1	0.395064	-0.623972	0.298	0.325	1
CRTC2	0.469901	-0.62235	0.371	0.383	1
SSH2	0.292071	-0.621295	0.529	0.567	1
RNU2-2P	0.825415	-0.620947	0.67	0.675	1
CTD-2370N5.3	0.0647152	-0.620224	0.31	0.367	1
PXN	0.309082	-0.619206	0.393	0.425	1
AC007318.5	0.373785	-0.618595	0.405	0.4	1
TRPM2	0.879755	-0.617809	0.287	0.292	1
RP11-848G14.2	0.207115	-0.617795	0.454	0.467	1
DDB1	0.799118	-0.617287	0.326	0.3	1
FNBP4	0.126349	-0.617207	0.457	0.483	1
HUWE1	0.111682	-0.616405	0.58	0.475	1
FAM53B	0.0070384	-0.616071	0.201	0.308	1
BCL3	0.790773	-0.61537	0.332	0.325	1
NABP1	0.548093	-0.614769	0.698	0.567	1
MT-ATP6	7.23953e-08	-0.613449	0.993	0.992	0.000928325
ATP9B	0.0946197	-0.613101	0.255	0.325	1
IARS	0.587157	-0.611753	0.264	0.225	1
ANKFY1	0.196705	-0.611726	0.253	0.192	1
ADD1	0.876385	-0.611557	0.325	0.292	1
COPA	0.992619	-0.611292	0.603	0.608	1
DCTN1	0.583121	-0.611231	0.387	0.392	1
CCNI	0.341547	-0.609909	0.659	0.542	1
RAB7L1	0.852604	-0.609873	0.253	0.25	1
RP11-631M6.2	0.370655	-0.609867	0.28	0.308	1
NEK6	0.338507	-0.609172	0.455	0.358	1
MFSD10	0.0297953	-0.608919	0.365	0.242	1
UVRAG	0.229919	-0.608476	0.342	0.367	1
NDUFC2	0.521241	-0.608296	0.492	0.408	1
NUP214	0.32084	-0.607191	0.526	0.533	1
SEC24C	0.858567	-0.607094	0.401	0.375	1
SLC11A2	0.172636	-0.606897	0.346	0.267	1
NKTR	0.852768	-0.606379	0.413	0.392	1
RIC8A	0.544006	-0.605876	0.261	0.217	1
ZNF106	0.684947	-0.605373	0.587	0.525	1
Z82188.1	0.906906	-0.604449	0.355	0.35	1
RUNX1	0.82349	-0.604386	0.48	0.458	1
TMEM30A	0.206842	-0.603921	0.564	0.442	1
PIK3CB	0.402336	-0.603714	0.262	0.208	1
NEDD9	0.27178	-0.603537	0.401	0.325	1
FKBP15	0.00665246	-0.602925	0.571	0.408	1
VPS37A	0.145068	-0.602182	0.312	0.233	1
DUSP22	0.850128	-0.601835	0.264	0.267	1
ARHGEF10L	0.451292	-0.601802	0.365	0.3	1
PRKDC	0.497642	-0.601491	0.387	0.4	1
PNP	0.17041	-0.600608	0.402	0.317	1
EXOC7	0.175991	-0.599934	0.349	0.275	1
EVL	0.967127	-0.599728	0.279	0.258	1
RAD54L2	0.246481	-0.599708	0.321	0.35	1
ITGAL	0.134097	-0.599154	0.461	0.508	1
NELFCD	0.0942755	-0.599092	0.359	0.417	1
NPEPPS	0.702771	-0.599034	0.569	0.525	1
NOSIP	0.460921	-0.598275	0.258	0.2	1
AOAH	9.82145e-05	-0.598172	0.654	0.783	1
ST3GAL5	0.364501	-0.595982	0.356	0.308	1
CAST	0.510125	-0.595469	0.674	0.567	1
C19orf70	0.0851532	-0.595214	0.315	0.217	1
EMB	0.0412049	-0.595031	0.304	0.2	1
MEF2C	0.257575	-0.59492	0.451	0.492	1
ETV3	0.273813	-0.594342	0.353	0.375	1
CPSF6	0.454419	-0.594317	0.303	0.333	1
ABTB1	0.236432	-0.592383	0.272	0.2	1
SPTLC2	0.481819	-0.591907	0.433	0.45	1
NCKAP1L	0.35447	-0.591407	0.534	0.458	1
TCF12	0.323884	-0.591351	0.36	0.292	1
CHST15	0.56477	-0.591184	0.363	0.325	1
UGCG	0.391559	-0.590249	0.266	0.275	1
NAP1L4	0.21783	-0.58993	0.318	0.258	1
RBM33	0.391599	-0.589421	0.3	0.333	1
RPL38	0.125339	-0.588602	0.88	0.792	1
RAB11FIP1	0.825654	-0.588218	0.433	0.4	1
CNOT8	0.573275	-0.587111	0.333	0.342	1
ZNF207	0.9702	-0.58674	0.673	0.6	1
RGPD6	0.367328	-0.586447	0.398	0.325	1
HGSNAT	0.931803	-0.584912	0.372	0.35	1
SLC23A2	0.20763	-0.584554	0.258	0.308	1
PRPF40A	0.910918	-0.584003	0.48	0.483	1
TARDBP	0.86269	-0.583832	0.448	0.408	1
SEMA4A	0.620036	-0.583744	0.471	0.408	1
TMX2	0.439662	-0.583533	0.251	0.208	1
MAP4	0.0405703	-0.58301	0.5	0.375	1
RPS6KA1	0.83761	-0.581501	0.459	0.408	1
C20orf24	0.87488	-0.580371	0.274	0.258	1
TMEM208	0.0414961	-0.579317	0.285	0.167	1
YWHAH	0.369912	-0.579048	0.372	0.317	1
FCGR2B	0.024667	-0.579031	0.545	0.392	1
MAML2	0.021971	-0.578653	0.285	0.167	1
SIGIRR	0.307178	-0.578306	0.258	0.2	1
SMARCC2	0.587704	-0.577579	0.312	0.275	1
PPIP5K2	0.677784	-0.57746	0.34	0.3	1
CCDC47	0.579559	-0.575699	0.371	0.317	1
RAB11B	0.752863	-0.574648	0.361	0.342	1
APBB1IP	0.31675	-0.574464	0.38	0.3	1
ARHGAP9	0.541704	-0.573453	0.49	0.5	1
PARP4	0.921742	-0.573453	0.397	0.375	1
CMTM3	0.582986	-0.573439	0.485	0.417	1
CHRAC1	0.923877	-0.57202	0.258	0.242	1
DDX17	0.196121	-0.571987	0.817	0.817	1
ENTPD6	0.0978626	-0.57192	0.288	0.2	1
CLASP2	0.0419612	-0.571777	0.345	0.408	1
ACAP2	0.0900047	-0.570463	0.636	0.625	1
FAM157B	0.477462	-0.570291	0.284	0.242	1
CYP2S1	0.890478	-0.570024	0.251	0.233	1
SYAP1	0.0403349	-0.569533	0.515	0.367	1
NSF	0.711922	-0.568271	0.284	0.25	1
PTPRC	0.000308977	-0.567507	1	1	1
SPATA13	0.24776	-0.567503	0.274	0.2	1
AAK1	0.558006	-0.566251	0.462	0.408	1
LGALS8	0.239788	-0.565466	0.457	0.367	1
DCP2	0.68309	-0.56497	0.36	0.333	1
ST6GAL1	0.464521	-0.564385	0.327	0.333	1
NASP	0.826089	-0.563971	0.386	0.392	1
RP11-497H16.7	0.606825	-0.563919	0.516	0.5	1
ETV6	0.515438	-0.563805	0.607	0.558	1
MEMO1	0.151773	-0.563047	0.288	0.35	1
ERAP2	0.0662701	-0.561913	0.277	0.192	1
FRMD8	0.688853	-0.561586	0.281	0.275	1
CBL	0.623097	-0.561346	0.311	0.317	1
PCYT1A	0.262568	-0.559888	0.293	0.217	1
SEC23B	0.140114	-0.559164	0.33	0.242	1
HNRNPD	0.428148	-0.559143	0.601	0.6	1
MYO9B	0.786209	-0.558377	0.628	0.608	1
CYFIP1	0.444608	-0.557803	0.543	0.458	1
BRD3	0.434797	-0.557782	0.31	0.35	1
WAS	0.451719	-0.557623	0.356	0.325	1
NR3C1	0.459538	-0.557598	0.371	0.333	1
AGO1	0.053772	-0.557157	0.274	0.35	1
NGLY1	0.970761	-0.555988	0.412	0.392	1
NUTM2A-AS1	0.696824	-0.555705	0.385	0.392	1
RBM26	0.00538437	-0.555426	0.196	0.308	1
SRRT	0.605038	-0.555044	0.293	0.258	1
CDH23	0.742851	-0.554869	0.306	0.3	1
CD300LF	0.708061	-0.554573	0.329	0.292	1
SNX14	0.0414707	-0.552507	0.429	0.308	1
IL13RA1	0.879957	-0.552235	0.355	0.333	1
SCLT1	0.39853	-0.551357	0.273	0.308	1
RNF4	0.285124	-0.551327	0.417	0.342	1
NARF	0.82932	-0.551098	0.332	0.333	1
MORC3	0.613817	-0.550792	0.296	0.267	1
ORMDL1	0.441331	-0.550701	0.41	0.342	1
RCOR1	0.168412	-0.549015	0.204	0.258	1
AFTPH	0.324347	-0.548995	0.345	0.3	1
CTB-63M22.1	0.12367	-0.548028	0.605	0.483	1
TXNRD1	0.260688	-0.546985	0.251	0.292	1
TBC1D9B	0.14078	-0.545462	0.531	0.417	1
ZC3H7A	0.563763	-0.545107	0.306	0.325	1
LARP1	0.318126	-0.543951	0.45	0.375	1
DHRSX	0.110536	-0.543354	0.279	0.2	1
DPM2	0.361894	-0.543227	0.261	0.2	1
CATSPER2P1	0.0251559	-0.543015	0.512	0.358	1
RLIM	0.679197	-0.542882	0.332	0.333	1
PTPN12	0.00742473	-0.542504	0.304	0.183	1
B3GAT3	0.228722	-0.542442	0.304	0.242	1
OGT	0.000861015	-0.541943	0.482	0.625	1
SRP54	0.9807	-0.541891	0.298	0.283	1
RC3H1	0.581018	-0.541261	0.66	0.642	1
SRSF11	0.658528	-0.541244	0.583	0.55	1
KAT6A	0.0935881	-0.540387	0.326	0.25	1
RREB1	0.762225	-0.540114	0.662	0.558	1
XXyac-YRM2039.2	0.949141	-0.540004	0.292	0.283	1
GAS5	0.728093	-0.539638	0.546	0.525	1
CBFB	0.078286	-0.53956	0.39	0.283	1
NADSYN1	0.362518	-0.538939	0.361	0.292	1
PSMD6	0.864764	-0.538771	0.402	0.367	1
UPK3BL	0.0256524	-0.538722	0.409	0.467	1
WDR26	0.779563	-0.538509	0.317	0.317	1
ASCC2	0.838881	-0.538134	0.39	0.358	1
SZT2	0.903958	-0.538021	0.26	0.258	1
NOP58	0.672521	-0.536899	0.386	0.375	1
EIF3A	0.190089	-0.536691	0.633	0.542	1
LPP	0.465024	-0.536652	0.466	0.483	1
PGGT1B	0.213686	-0.536261	0.33	0.25	1
NFKBID	0.792796	-0.535629	0.549	0.525	1
CTDSP1	0.929701	-0.534607	0.39	0.35	1
MAPK6	0.0290088	-0.534452	0.269	0.167	1
YARS	0.0925405	-0.534206	0.289	0.2	1
HP1BP3	0.911708	-0.533969	0.402	0.383	1
KIAA1191	0.406777	-0.533917	0.264	0.208	1
WIPI2	0.247191	-0.533903	0.247	0.292	1
STAG3L2	0.0930976	-0.533092	0.262	0.317	1
SRCAP	0.205356	-0.532802	0.564	0.592	1
GPS2	0.872575	-0.53243	0.387	0.375	1
ZFX	0.279409	-0.532163	0.344	0.275	1
GAB2	0.298838	-0.531021	0.433	0.375	1
TPCN2	0.154961	-0.530451	0.212	0.267	1
LIMK1	0.523488	-0.530357	0.27	0.283	1
CTBP2	0.178893	-0.530031	0.209	0.267	1
CEPT1	0.111149	-0.529747	0.287	0.192	1
CLMN	0.00216791	-0.529262	0.314	0.158	1
ZC3H13	0.502645	-0.529227	0.38	0.325	1
POLR2J3	0.590083	-0.529036	0.673	0.625	1
GALK1	0.881895	-0.529008	0.264	0.233	1
DUSP6	0.00348419	-0.528768	0.584	0.367	1
RAD23A	0.57876	-0.528115	0.587	0.533	1
PRPF40B	0.944164	-0.527817	0.336	0.317	1
PTEN	0.745327	-0.526893	0.705	0.658	1
EYA3	0.413933	-0.526875	0.383	0.333	1
SLX1B	0.941612	-0.526726	0.452	0.4	1
TUBGCP3	0.341461	-0.52629	0.228	0.275	1
ARHGAP4	0.598239	-0.526021	0.654	0.608	1
TBRG1	0.171484	-0.525575	0.421	0.342	1
TYK2	0.588385	-0.525143	0.463	0.45	1
CTBP1	0.0455821	-0.524893	0.689	0.7	1
HK3	0.389162	-0.523264	0.613	0.458	1
ARL17B	0.0224321	-0.523113	0.243	0.342	1
ZBTB43	0.00162414	-0.5226	0.293	0.142	1
TLN1	0.245271	-0.522418	0.766	0.725	1
SIRPB2	0.585605	-0.520825	0.303	0.308	1
PAK2	0.0104672	-0.5207	0.626	0.467	1
ADCY7	0.929511	-0.520425	0.418	0.383	1
CCNL2	0.382063	-0.519777	0.427	0.45	1
BPTF	0.602169	-0.519749	0.37	0.367	1
ARRB2	0.399418	-0.519166	0.825	0.717	1
SMARCB1	0.156863	-0.518627	0.348	0.242	1
CDC42SE1	0.894039	-0.518413	0.447	0.408	1
TMED4	0.912294	-0.517488	0.607	0.542	1
LUZP1	0.0632285	-0.516859	0.192	0.258	1
ARL17A	0.174724	-0.516398	0.279	0.333	1
CYTH4	0.467392	-0.516331	0.615	0.508	1
RPS7P1	0.674456	-0.515976	0.541	0.5	1
MAT2A	0.450224	-0.514136	0.758	0.592	1
RBM5	0.286726	-0.513616	0.497	0.525	1
DCP1A	0.852308	-0.513604	0.311	0.292	1
FAM111A	0.686352	-0.513501	0.291	0.292	1
MED15	0.321986	-0.513452	0.635	0.517	1
CECR5	0.824308	-0.513421	0.264	0.25	1
SF3B2	0.974849	-0.512649	0.537	0.5	1
NCBP2	0.626925	-0.511916	0.293	0.258	1
LUC7L3	0.281575	-0.511783	0.463	0.5	1
ICAM3	0.273115	-0.511618	0.276	0.308	1
KDSR	0.346432	-0.510303	0.266	0.217	1
WDFY2	0.283053	-0.509785	0.378	0.408	1
CLINT1	0.0667915	-0.509442	0.461	0.35	1
GBAS	0.297137	-0.509377	0.349	0.292	1
RSL1D1	0.553078	-0.509114	0.557	0.467	1
SLTM	0.798076	-0.509008	0.395	0.358	1
NDUFS2	0.285951	-0.508633	0.402	0.308	1
KMT2A	0.922925	-0.508416	0.257	0.242	1
MT-RNR2	7.08004e-08	-0.508295	1	1	0.000907874
DNM2	0.734559	-0.507624	0.59	0.508	1
AMPD2	0.34952	-0.507429	0.497	0.408	1
SMNDC1	0.0402113	-0.506918	0.368	0.258	1
SNORD3B-1	0.46159	-0.50675	0.556	0.458	1
DIAPH1	0.685158	-0.506047	0.427	0.367	1
TRPV2	0.229497	-0.50597	0.365	0.267	1
ATP2A2	0.0665822	-0.505617	0.349	0.25	1
SETX	0.109711	-0.50557	0.548	0.433	1
PUM1	0.0139305	-0.504821	0.457	0.333	1
C16orf70	0.563789	-0.504512	0.257	0.225	1
PLXDC2	0.100932	-0.50413	0.791	0.783	1
ARNT	0.0255027	-0.503794	0.341	0.233	1
ZSWIM8	0.324387	-0.502602	0.223	0.258	1
BECN1	0.289537	-0.502348	0.427	0.358	1
ARL6IP4	0.908318	-0.502016	0.573	0.508	1
FES	0.903107	-0.501938	0.382	0.375	1
PLAU	0.15754	-0.501274	0.276	0.2	1
ODF3B	0.126207	-0.500396	0.613	0.483	1
LSMD1	0.467153	-0.500189	0.325	0.333	1
SUMF2	0.568798	-0.49961	0.558	0.517	1
ATP11A	0.471876	-0.499512	0.424	0.375	1
RP11-353N4.6	0.591126	-0.498778	0.298	0.3	1
KMT2E	0.517075	-0.497599	0.787	0.842	1
ITGAM	0.102832	-0.497342	0.656	0.5	1
LSM3	0.220867	-0.496025	0.304	0.225	1
HELZ	0.690202	-0.496019	0.496	0.483	1
DPP8	0.388821	-0.495823	0.269	0.217	1
TGFBR2	0.293593	-0.494423	0.284	0.225	1
DNAJC7	0.289368	-0.493575	0.56	0.467	1
C19orf53	0.980765	-0.493333	0.429	0.4	1
ATG7	0.410216	-0.493191	0.629	0.617	1
ATXN1	0.00964105	-0.493099	0.45	0.292	1
DHX8	0.049011	-0.492977	0.337	0.25	1
MAZ	0.54318	-0.492756	0.24	0.258	1
BAZ1A	0.161052	-0.492738	0.427	0.333	1
ESYT1	0.776093	-0.492721	0.288	0.267	1
BMP2K	0.345633	-0.492019	0.262	0.292	1
ALCAM	0.126941	-0.491712	0.349	0.258	1
SLC11A1	0.799403	-0.491589	0.698	0.667	1
N4BP2L1	0.217062	-0.489877	0.295	0.225	1
BRI3	0.146792	-0.489632	0.352	0.258	1
SLC25A13	0.0942848	-0.489597	0.264	0.183	1
VAV1	0.346426	-0.488971	0.342	0.367	1
CAMTA2	0.0214497	-0.488892	0.352	0.233	1
PLOD1	0.172742	-0.488546	0.31	0.225	1
FGR	0.966308	-0.488389	0.788	0.717	1
SMG7	0.774286	-0.488353	0.27	0.258	1
ARHGEF2	0.599877	-0.488036	0.459	0.45	1
GGA1	0.0554651	-0.487651	0.443	0.333	1
TMEM50B	0.208302	-0.486721	0.336	0.258	1
WASH3P	0.905113	-0.486314	0.465	0.467	1
ARF3	0.0779581	-0.486143	0.501	0.4	1
RPL34	0.0329569	-0.485908	0.932	0.833	1
HNRNPL	0.00389354	-0.485603	0.914	0.917	1
FAM129A	0.872717	-0.48527	0.295	0.3	1
TBC1D22A	0.635896	-0.48504	0.439	0.383	1
NFAM1	0.327635	-0.484332	0.523	0.517	1
GPATCH2L	0.213682	-0.48388	0.338	0.392	1
ZMYM2	0.105185	-0.483723	0.346	0.258	1
AC004453.8	0.194214	-0.483385	0.446	0.508	1
RP11-294J22.6	0.356237	-0.483235	0.299	0.233	1
TMED7	0.0435925	-0.483158	0.378	0.258	1
HMBOX1	0.406902	-0.482235	0.231	0.258	1
SND1	0.383465	-0.482037	0.602	0.492	1
TMX3	0.0784163	-0.481575	0.277	0.192	1
GANAB	0.248482	-0.480944	0.496	0.4	1
TLE4	0.40469	-0.480208	0.274	0.233	1
SETD5	0.266358	-0.480118	0.285	0.308	1
MLXIP	0.238102	-0.479946	0.399	0.433	1
SEL1L	0.592825	-0.47948	0.351	0.292	1
DDX3Y	0.0133373	-0.479088	0.307	0.408	1
NSUN4	0.388505	-0.478888	0.258	0.208	1
ARAP1	0.914291	-0.478043	0.75	0.7	1
SPEN	0.93781	-0.477832	0.458	0.408	1
IL17RA	0.00341296	-0.476995	0.414	0.55	1
HDAC1	0.970378	-0.476634	0.325	0.317	1
CX3CR1	0.0389718	-0.476486	0.188	0.267	1
PRKCD	0.757657	-0.476297	0.454	0.417	1
SHC1	0.0373011	-0.47552	0.39	0.283	1
KIAA1033	0.0234183	-0.475483	0.462	0.325	1
MKLN1-AS1	0.822395	-0.475408	0.383	0.342	1
ANKRD12	0.142139	-0.472895	0.636	0.558	1
OSBPL8	0.287256	-0.472867	0.497	0.517	1
ITPRIP	0.634338	-0.472855	0.308	0.283	1
CIRBP	0.00575348	-0.472604	0.659	0.7	1
POU2F2	0.0957938	-0.472542	0.399	0.475	1
MAN2A1	0.611191	-0.471799	0.317	0.333	1
EIF4HP1	0.000354447	-0.471787	0.361	0.192	1
FAM134A	0.116506	-0.471071	0.447	0.358	1
PTPRE	0.462346	-0.470752	0.806	0.733	1
BACH1	0.0567021	-0.470232	0.576	0.408	1
PKN2	0.280576	-0.470051	0.295	0.342	1
CHMP2B	0.205928	-0.46936	0.31	0.242	1
TACC1	0.439317	-0.469213	0.56	0.5	1
RP11-347C12.1	0.017948	-0.468768	0.617	0.658	1
SLC30A7	0.0178462	-0.468723	0.452	0.317	1
LRCH4	0.376006	-0.468063	0.236	0.275	1
NPIPB11	0.0195241	-0.467367	0.346	0.425	1
FAM157A	0.736816	-0.466881	0.405	0.358	1
APOBEC3C	0.872262	-0.466635	0.731	0.675	1
RBM7	0.823963	-0.465352	0.281	0.275	1
GNA13	0.292526	-0.465281	0.579	0.458	1
CXorf21	0.00537973	-0.46473	0.273	0.142	1
ARL5B	0.992877	-0.464692	0.321	0.292	1
PARVG	0.379563	-0.464472	0.713	0.658	1
RELT	0.304083	-0.464102	0.55	0.467	1
SSFA2	0.572109	-0.46391	0.262	0.283	1
ASAP1	0.00846098	-0.463894	0.455	0.308	1
CDK11A	0.418693	-0.46233	0.442	0.367	1
AP5Z1	0.828932	-0.462083	0.348	0.317	1
ARPP19	0.100242	-0.461946	0.408	0.292	1
SPDYE2	0.0922852	-0.461268	0.401	0.467	1
SLC9A8	0.22667	-0.459991	0.303	0.242	1
DOCK8	0.121709	-0.459148	0.749	0.742	1
AMICA1	0.00272689	-0.458543	0.588	0.642	1
CHD1	0.0503382	-0.458527	0.625	0.692	1
C19orf43	0.35735	-0.45803	0.295	0.233	1
DOCK10	0.271561	-0.457565	0.596	0.517	1
TRAF1	0.146299	-0.457224	0.299	0.217	1
YTHDF2	0.997932	-0.457083	0.344	0.325	1
RCC2	0.781404	-0.456814	0.303	0.3	1
MSR1	1.25381e-05	-0.456348	0.651	0.417	0.160776
ZDHHC20	0.00842521	-0.456266	0.254	0.142	1
ANKRD11	0.00941719	-0.456071	0.481	0.55	1
ARHGAP1	0.625308	-0.455971	0.527	0.45	1
RP11-611O2.3	0.12639	-0.455028	0.254	0.175	1
PTGS1	0.665817	-0.454869	0.361	0.358	1
TMEM175	0.383232	-0.454355	0.31	0.242	1
RNF2	0.09967	-0.454262	0.287	0.208	1
VASP	0.978321	-0.454196	0.463	0.408	1
NQO2	0.303649	-0.454107	0.304	0.242	1
SON	0.155546	-0.454016	0.905	0.867	1
JUN	0.00880417	-0.453246	0.613	0.417	1
NAPSB	0.0116467	-0.453138	0.413	0.5	1
GPBP1	0.845025	-0.45303	0.552	0.517	1
TUBGCP2	0.639436	-0.45261	0.482	0.442	1
EMILIN2	0.186246	-0.45258	0.459	0.392	1
LYPLA1	0.608628	-0.452239	0.322	0.267	1
CDC42EP3	0.035788	-0.451931	0.249	0.325	1
THOC7	0.0116395	-0.451563	0.353	0.225	1
RP11-1319K7.1	0.820621	-0.451465	0.319	0.317	1
TM9SF4	0.0762706	-0.45121	0.338	0.242	1
RP11-645C24.2	0.303528	-0.450964	0.505	0.442	1
EIF4A2	0.987652	-0.450165	0.747	0.65	1
WI2-3658N16.1	0.235815	-0.449727	0.587	0.6	1
EIF4G2	0.167616	-0.449476	0.846	0.75	1
MUS81	0.567638	-0.449131	0.257	0.275	1
VEZF1	0.402209	-0.447395	0.279	0.317	1
TRA2A	0.061407	-0.447391	0.88	0.858	1
DHPS	0.13402	-0.447042	0.283	0.208	1
GON4L	0.914526	-0.446284	0.325	0.317	1
HNRNPA3	0.0255514	-0.446134	0.636	0.492	1
GGA2	0.166918	-0.445224	0.401	0.333	1
USP33	0.154583	-0.445198	0.364	0.308	1
SIN3A	0.788212	-0.444941	0.26	0.25	1
YME1L1	0.408518	-0.444048	0.753	0.717	1
LINC00910	0.837265	-0.443373	0.372	0.342	1
NUP188	0.445244	-0.44296	0.265	0.292	1
KHSRP	0.371557	-0.442799	0.261	0.292	1
AC005154.6	0.100603	-0.44201	0.353	0.417	1
RP11-802E16.3	0.658628	-0.441367	0.512	0.492	1
WBP11	0.0230084	-0.441063	0.405	0.258	1
RNPEPL1	0.412729	-0.440626	0.312	0.258	1
WAC	0.0465428	-0.440513	0.44	0.517	1
ADAM17	0.00949783	-0.440136	0.44	0.275	1
LINC00969	0.0457679	-0.440103	0.433	0.533	1
ZFR	0.197289	-0.440048	0.412	0.333	1
SECISBP2	0.95905	-0.439834	0.298	0.283	1
PPP2R4	0.0585236	-0.438916	0.382	0.275	1
LRRC59	0.00569645	-0.438442	0.435	0.283	1
JAK1	0.315495	-0.438442	0.572	0.508	1
GLS	0.136243	-0.438399	0.334	0.4	1
RP11-571M6.7	0.00184628	-0.438195	0.613	0.4	1
NAV1	0.610357	-0.437531	0.253	0.258	1
SLC8A1	0.839135	-0.437365	0.584	0.55	1
EMR2	0.543613	-0.436986	0.637	0.592	1
CS	0.618611	-0.436871	0.659	0.575	1
RPL27A	0.0586777	-0.436253	0.909	0.817	1
CEP350	0.663774	-0.436127	0.299	0.275	1
SMCHD1	0.593584	-0.435575	0.379	0.417	1
RECQL	0.0052055	-0.43543	0.273	0.142	1
CYB5R3	0.435017	-0.434946	0.562	0.467	1
ASNA1	0.634121	-0.434567	0.302	0.258	1
CCDC88A	0.67577	-0.434357	0.553	0.492	1
AC008964.1	0.318224	-0.432931	0.298	0.242	1
GALNT2	0.751044	-0.432661	0.285	0.3	1
PHF20	0.903294	-0.431825	0.307	0.3	1
MAPK1IP1L	0.121367	-0.431223	0.749	0.6	1
MACF1	0.0860754	-0.43106	0.572	0.458	1
LLPH	0.0882805	-0.430914	0.266	0.175	1
USP9X	0.351012	-0.4307	0.58	0.5	1
DYNC1H1	0.853843	-0.430533	0.522	0.517	1
SRPR	0.804058	-0.429904	0.438	0.45	1
BCL2L1	0.192117	-0.429814	0.281	0.208	1
ARGLU1	0.00502831	-0.428875	0.679	0.742	1
ATF4	0.952256	-0.428763	0.625	0.55	1
TLR4	0.00836409	-0.427033	0.455	0.283	1
SLC15A3	0.75223	-0.42671	0.408	0.375	1
SF3A3	0.0540277	-0.425215	0.346	0.25	1
GSTP1	0.0689145	-0.424874	0.827	0.792	1
STK10	0.686915	-0.424369	0.69	0.617	1
USB1	0.0239595	-0.424086	0.41	0.283	1
STAU1	0.726993	-0.423322	0.423	0.417	1
ZZEF1	0.375839	-0.422546	0.321	0.267	1
BRWD1	0.566863	-0.422544	0.302	0.267	1
GLA	0.0895373	-0.422383	0.539	0.408	1
CSK	0.699649	-0.42002	0.503	0.45	1
PEBP1	0.860004	-0.419569	0.389	0.35	1
UNC13D	0.00913349	-0.418711	0.34	0.217	1
ATL3	0.787097	-0.41871	0.262	0.275	1
OIP5-AS1	0.909679	-0.418466	0.254	0.233	1
KDELR2	0.00691057	-0.41817	0.601	0.425	1
HLA-DRB6	0.0202636	-0.418105	0.95	0.867	1
INPP5B	0.770747	-0.418074	0.251	0.233	1
DPM1	0.00437615	-0.417796	0.27	0.133	1
UBXN1	0.246913	-0.417732	0.635	0.508	1
MGRN1	0.926893	-0.417421	0.443	0.408	1
CDC26	0.617356	-0.417152	0.27	0.225	1
FGD3	0.0813042	-0.416787	0.355	0.425	1
NDUFS8	0.997172	-0.416006	0.425	0.408	1
WASH7P	0.0714519	-0.415843	0.39	0.45	1
ATP6V1H	0.00518114	-0.415673	0.308	0.158	1
PPIG	0.102318	-0.413583	0.431	0.325	1
TNS1	4.97346e-08	-0.412635	0.353	0.108	0.000637747
RBMS1	0.232545	-0.412204	0.365	0.3	1
FLII	0.328694	-0.411727	0.72	0.683	1
RHOF	0.140999	-0.409957	0.226	0.275	1
IRF7	0.00743843	-0.409627	0.569	0.433	1
GTF2I	0.200667	-0.40925	0.438	0.333	1
ATP13A3	0.309397	-0.408722	0.42	0.342	1
AKAP10	0.168331	-0.40868	0.295	0.225	1
ADAM8	0.734362	-0.406941	0.454	0.425	1
TNFRSF10B	0.297621	-0.405616	0.352	0.383	1
SPAG7	0.317324	-0.405508	0.295	0.325	1
PHACTR1	0.000576742	-0.405485	0.533	0.325	1
ALDH3B1	0.367451	-0.405347	0.368	0.308	1
NPIPB4	9.7778e-08	-0.405258	0.952	0.967	0.00125381
BTK	0.390216	-0.404937	0.39	0.325	1
CLPTM1	0.448258	-0.404054	0.258	0.217	1
MOB3A	0.458063	-0.403706	0.602	0.492	1
XPO6	0.86356	-0.403248	0.31	0.308	1
GNAQ	0.951005	-0.403173	0.383	0.383	1
USP16	0.772886	-0.402927	0.291	0.267	1
ENY2	0.000384952	-0.402144	0.497	0.308	1
FAM65B	0.00825936	-0.401834	0.304	0.408	1
CAMK1D	0.801103	-0.401577	0.26	0.258	1
AURKAIP1	0.205133	-0.401518	0.428	0.342	1
RASSF1	0.725708	-0.400327	0.306	0.308	1
FAM157C	0.404705	-0.40015	0.47	0.483	1
ITSN2	0.579891	-0.399931	0.552	0.567	1
FLNA	0.874679	-0.399695	0.864	0.8	1
CCT6A	0.275616	-0.399492	0.515	0.417	1
CD33	0.114492	-0.399474	0.408	0.467	1
NPC1	0.73509	-0.398966	0.412	0.35	1
ATXN7	0.68769	-0.398514	0.404	0.408	1
TGOLN2	0.347347	-0.398217	0.781	0.692	1
POGK	0.0715022	-0.398059	0.201	0.267	1
CHURC1	0.794141	-0.397911	0.431	0.375	1
C9orf89	0.0929733	-0.397836	0.439	0.325	1
PTBP1	0.2501	-0.397437	0.615	0.5	1
UBE2R2	0.150733	-0.397147	0.292	0.217	1
JMJD1C	0.77432	-0.396943	0.768	0.7	1
MTSS1	0.22327	-0.396819	0.374	0.283	1
NR4A2	0.0104775	-0.396642	0.781	0.575	1
STAG3L1	0.0522514	-0.396549	0.246	0.325	1
FOXO3	0.10439	-0.39468	0.37	0.275	1
GNAS	0.0340643	-0.394304	0.746	0.792	1
CCND3	0.873993	-0.392971	0.438	0.417	1
PPP2R1A	0.57598	-0.392792	0.584	0.517	1
ERVK3-1	0.743232	-0.392511	0.357	0.35	1
IMPDH1	0.00141583	-0.392312	0.383	0.225	1
HIF1A	0.245058	-0.39166	0.865	0.833	1
DNAJA2	0.135592	-0.391536	0.413	0.308	1
HMGN1P38	0.929365	-0.390227	0.326	0.308	1
TCF25	0.290201	-0.390152	0.606	0.575	1
PRDM1	0.0973952	-0.389709	0.47	0.392	1
ZFC3H1	0.0162595	-0.388974	0.594	0.458	1
CAMTA1	0.457319	-0.388903	0.357	0.308	1
ADSS	0.559984	-0.387688	0.27	0.25	1
KCNAB2	0.459027	-0.387283	0.624	0.608	1
MIR29B1	0.0642567	-0.387201	0.452	0.342	1
PET100	0.319364	-0.387043	0.443	0.375	1
CSDE1	0.891898	-0.386872	0.704	0.65	1
BUB3	0.154215	-0.386594	0.355	0.275	1
LNPEP	0.0135157	-0.386217	0.319	0.45	1
SEC16A	0.708104	-0.385919	0.374	0.333	1
CALCOCO2	0.770987	-0.38562	0.561	0.483	1
SLC1A5	0.223869	-0.385192	0.314	0.367	1
NCSTN	0.0684246	-0.38513	0.526	0.392	1
GYPC	0.179204	-0.38435	0.27	0.2	1
SLX1A	0.972629	-0.384239	0.518	0.475	1
DUSP10	0.837049	-0.384157	0.356	0.333	1
GLG1	0.0689269	-0.382999	0.448	0.358	1
ARID4B	0.340475	-0.382045	0.508	0.425	1
FAM65A	0.317292	-0.382031	0.534	0.533	1
NRD1	0.214283	-0.381822	0.543	0.45	1
SENP6	0.481221	-0.380965	0.265	0.225	1
IQGAP2	0.312945	-0.380944	0.27	0.308	1
DCTN4	0.446412	-0.380641	0.379	0.333	1
CDK16	0.890929	-0.380331	0.258	0.25	1
MCTP1	0.159715	-0.380312	0.56	0.425	1
MAPRE2	0.518181	-0.380309	0.375	0.35	1
IK	0.0978448	-0.379756	0.45	0.342	1
TAF10	0.550486	-0.37929	0.33	0.283	1
HLA-DQB1-AS1	0.897644	-0.378721	0.412	0.4	1
RP11-640M9.2	0.176688	-0.378439	0.314	0.367	1
KIAA1598	0.283521	-0.37821	0.408	0.358	1
TRAFD1	0.053313	-0.377756	0.307	0.208	1
APBB3	0.487358	-0.377323	0.474	0.483	1
DDX39A	0.0518492	-0.377251	0.504	0.383	1
PTGS2	0.0131659	-0.377066	0.26	0.15	1
RIOK3	0.381677	-0.376796	0.405	0.342	1
PSMB4	0.477016	-0.376454	0.67	0.567	1
WBP2	0.777902	-0.376185	0.613	0.508	1
TRIM14	0.00766975	-0.375717	0.352	0.208	1
SP100	0.182256	-0.375703	0.656	0.558	1
KARS	0.0945109	-0.37552	0.439	0.333	1
STX10	0.951454	-0.375449	0.337	0.325	1
RPL7L1	0.175081	-0.374957	0.272	0.217	1
NAAA	0.816745	-0.374713	0.416	0.4	1
KLHL6	0.321585	-0.374638	0.405	0.325	1
CD1D	0.38091	-0.373856	0.361	0.283	1
RPL30	0.703087	-0.373792	0.932	0.833	1
PILRB	0.0720596	-0.37355	0.719	0.55	1
NLRC5	0.624623	-0.373272	0.535	0.525	1
MICU1	0.871194	-0.372588	0.315	0.325	1
USF2	0.759191	-0.372531	0.27	0.283	1
PQBP1	0.541416	-0.371687	0.329	0.275	1
PABPC1	0.0874929	-0.371491	0.995	0.983	1
RNF40	0.0338915	-0.371232	0.269	0.158	1
EGR1	0.00416698	-0.37088	0.666	0.467	1
RPS7	0.148045	-0.370396	0.906	0.808	1
PPP6R2	0.166443	-0.369851	0.308	0.35	1
WASH5P	0.0633819	-0.369812	0.322	0.392	1
SNX29	0.717799	-0.369591	0.371	0.358	1
ABCF1	0.00799119	-0.36921	0.314	0.183	1
PHACTR4	0.257883	-0.369164	0.28	0.317	1
EGLN2	0.374692	-0.36836	0.423	0.358	1
PFDN1	0.374787	-0.367994	0.462	0.392	1
SNX20	0.729446	-0.367852	0.38	0.333	1
LILRB3	0.00330138	-0.366987	0.865	0.708	1
KIAA0247	0.435153	-0.366711	0.705	0.608	1
NEK9	0.386153	-0.366694	0.315	0.333	1
IGF2R	0.00461511	-0.366437	0.314	0.175	1
STK38L	0.614971	-0.36487	0.304	0.308	1
SMC5	0.0327404	-0.3648	0.269	0.167	1
CLEC7A	0.25599	-0.363911	0.897	0.858	1
AGTPBP1	0.468703	-0.363862	0.296	0.317	1
CDC37	0.184232	-0.363746	0.788	0.583	1
AC013394.2	0.443415	-0.363711	0.602	0.592	1
GLYR1	0.292445	-0.363707	0.387	0.342	1
RPL39	0.0801152	-0.363424	0.891	0.867	1
ATP5J2	0.222008	-0.363127	0.511	0.425	1
FIS1	0.732445	-0.363042	0.406	0.358	1
ZNF710	0.415341	-0.36302	0.27	0.292	1
SMG1	0.294775	-0.362273	0.87	0.833	1
VTI1A	0.254313	-0.362167	0.269	0.208	1
MPEG1	0.550222	-0.362031	0.812	0.692	1
AP1G2	0.787897	-0.361946	0.442	0.4	1
MRPS7	0.121964	-0.361795	0.319	0.242	1
LATS1	0.484537	-0.361447	0.287	0.242	1
DHX30	0.610304	-0.361407	0.243	0.258	1
TET2	0.623973	-0.360998	0.694	0.675	1
PRRC2A	0.0227737	-0.360747	0.444	0.508	1
EIF4B	0.235848	-0.360363	0.637	0.658	1
FCN1	0.756286	-0.360194	0.693	0.625	1
FAM53C	0.913273	-0.360047	0.287	0.292	1
DALRD3	0.280313	-0.359728	0.274	0.225	1
COMMD9	0.0346633	-0.359694	0.412	0.283	1
GAB3	0.461529	-0.359615	0.269	0.217	1
RP11-1143G9.4	0.339339	-0.359368	0.954	0.933	1
THAP9-AS1	0.37399	-0.359003	0.289	0.233	1
BRMS1	0.000640681	-0.357896	0.289	0.117	1
YIPF5	0.000511885	-0.35776	0.257	0.1	1
LYZ	0.553788	-0.35744	0.969	0.958	1
MALAT1	5.53654e-05	-0.357037	0.997	1	0.709951
GTF3A	0.966895	-0.356855	0.508	0.45	1
BIN2	0.300317	-0.356615	0.48	0.4	1
LRPPRC	0.374973	-0.355921	0.266	0.3	1
CTD-2287O16.1	0.75706	-0.355677	0.606	0.558	1
ACER3	0.689825	-0.355548	0.338	0.3	1
DYM	0.0885517	-0.355543	0.299	0.208	1
RAP1B	0.0271576	-0.355119	0.67	0.517	1
NUMA1	0.863795	-0.355074	0.429	0.392	1
GOLGA4	0.0952151	-0.355022	0.356	0.275	1
NARS	0.101557	-0.355015	0.44	0.35	1
SUMO2P1	0.686236	-0.354906	0.279	0.242	1
BCCIP	0.917835	-0.354328	0.337	0.317	1
EIF3C	0.299625	-0.354284	0.711	0.633	1
RALB	0.023656	-0.353309	0.395	0.25	1
CARD9	0.664939	-0.353057	0.28	0.25	1
SRSF9	0.0752847	-0.353052	0.26	0.175	1
CEBPZ	0.348959	-0.351756	0.299	0.258	1
RPL23	0.144416	-0.351172	0.902	0.8	1
RAB9A	0.037806	-0.350192	0.28	0.192	1
CTD-2192J16.15	0.00407599	-0.350003	0.723	0.575	1
MICAL1	0.61919	-0.349933	0.5	0.492	1
FDPS	0.932803	-0.349413	0.277	0.258	1
RQCD1	0.0999475	-0.349227	0.584	0.492	1
MRPL4	0.240344	-0.348048	0.311	0.25	1
CAPN2	0.129626	-0.347624	0.554	0.442	1
DNAJC4	0.936473	-0.347591	0.349	0.308	1
RBM6	0.283577	-0.34735	0.735	0.608	1
ATF6B	0.311153	-0.346938	0.482	0.375	1
R3HDM2	0.096364	-0.346779	0.611	0.6	1
PPP1R12A	0.00620019	-0.346736	0.553	0.4	1
ACOX1	0.210818	-0.346529	0.283	0.208	1
HSPA7	0.829086	-0.346423	0.379	0.333	1
RAB34	0.0385683	-0.345988	0.34	0.233	1
RNPEP	0.197455	-0.344978	0.261	0.2	1
MPHOSPH6	0.182853	-0.344894	0.321	0.25	1
HADHB	0.116694	-0.343996	0.614	0.5	1
GPNMB	0.00877992	-0.343988	0.397	0.25	1
COMMD1	0.397595	-0.343939	0.465	0.417	1
CD302	0.883031	-0.342864	0.492	0.45	1
TRIM13	0.527393	-0.342031	0.349	0.308	1
RNF213	0.458904	-0.341667	0.859	0.858	1
RP11-611O2.5	0.34702	-0.341129	0.254	0.2	1
SDR39U1	0.534876	-0.340915	0.315	0.267	1
DESI1	0.41259	-0.34062	0.312	0.258	1
NUDT5	0.0758697	-0.340614	0.28	0.192	1
SERPINB6	0.0952164	-0.340452	0.425	0.317	1
IQSEC1	0.849742	-0.339936	0.543	0.517	1
GSTK1	0.712161	-0.339525	0.747	0.7	1
ETHE1	0.932277	-0.339443	0.251	0.233	1
RAB31	0.0237361	-0.339276	0.704	0.542	1
UBQLN1	0.146114	-0.339057	0.372	0.292	1
CELF1	0.423084	-0.338886	0.535	0.442	1
PSMG2	0.0594248	-0.338772	0.397	0.292	1
EDEM1	0.335901	-0.338618	0.565	0.433	1
JAK2	0.61222	-0.338293	0.438	0.408	1
SRSF4	0.0326154	-0.337353	0.359	0.233	1
COL4A3BP	0.535757	-0.337145	0.295	0.267	1
LPXN	0.200094	-0.335499	0.61	0.467	1
C4orf48	0.156911	-0.335491	0.425	0.333	1
FBXO42	0.270691	-0.33529	0.258	0.217	1
FBXL5	0.162876	-0.335283	0.633	0.533	1
PCGF3	0.382763	-0.335137	0.27	0.3	1
LUC7L	0.482079	-0.335048	0.326	0.35	1
NTMT1	0.00606791	-0.334769	0.262	0.142	1
CD37	0.0384397	-0.334677	0.818	0.85	1
CRKL	0.0175662	-0.334424	0.345	0.217	1
TAP2	0.994076	-0.333743	0.361	0.342	1
ADAM10	0.0331177	-0.33364	0.594	0.467	1
TCEA1	0.197148	-0.33266	0.394	0.342	1
ACOT9	0.0810197	-0.332487	0.471	0.35	1
AC011558.5	0.041569	-0.331453	0.52	0.4	1
ATP5G1	0.834326	-0.330965	0.325	0.308	1
PDS5A	0.196515	-0.329902	0.389	0.45	1
SNRPA	0.353293	-0.329513	0.292	0.242	1
CYB561D2	0.322127	-0.328672	0.289	0.225	1
C1orf174	0.140781	-0.328546	0.372	0.283	1
NCOR1	0.294147	-0.328448	0.694	0.633	1
TANGO2	0.734745	-0.327531	0.272	0.25	1
COPB1	0.324368	-0.3268	0.462	0.383	1
IL6ST	0.468688	-0.326707	0.325	0.342	1
OLA1	0.125851	-0.326491	0.289	0.2	1
ELOVL5	0.159176	-0.326485	0.488	0.383	1
NEAT1	0.06522	-0.326073	0.989	0.983	1
CUX1	0.845931	-0.325983	0.558	0.533	1
TROVE2	0.11252	-0.325877	0.409	0.3	1
SASH3	0.77122	-0.325623	0.558	0.492	1
ARF5	0.869988	-0.325198	0.629	0.517	1
TKT	0.235675	-0.325188	0.779	0.7	1
SMG1P1	0.86682	-0.325032	0.702	0.692	1
PA2G4	0.104593	-0.324715	0.471	0.35	1
HERC3	0.795799	-0.324036	0.477	0.425	1
PML	0.555446	-0.323874	0.414	0.358	1
TMUB2	0.0778828	-0.323338	0.287	0.2	1
RP11-442H21.2	0.267194	-0.323277	0.238	0.283	1
ELF2	0.941677	-0.323197	0.36	0.342	1
GSPT1	0.334122	-0.323039	0.272	0.225	1
SMU1	0.16934	-0.32169	0.554	0.475	1
NUCKS1	0.407348	-0.321125	0.458	0.392	1
RP11-345J4.6	0.166006	-0.320171	0.571	0.608	1
YWHAB	0.358054	-0.319567	0.841	0.833	1
PSMD14	0.00263829	-0.319518	0.361	0.225	1
ZNF410	0.0462623	-0.319511	0.304	0.208	1
SELL	0.592081	-0.319205	0.356	0.367	1
C10orf54	0.703276	-0.318993	0.811	0.758	1
ETV5	0.394187	-0.318646	0.266	0.225	1
OCIAD1	0.402096	-0.318527	0.375	0.308	1
HCLS1	0.521053	-0.318382	0.875	0.775	1
SIRPB1	0.470065	-0.318136	0.571	0.492	1
HBP1	0.116428	-0.317863	0.348	0.25	1
HEXA	0.251713	-0.317539	0.564	0.458	1
RALGDS	0.38129	-0.317183	0.318	0.275	1
EP400	0.681805	-0.317163	0.268	0.242	1
RPS25	0.0899647	-0.316923	0.936	0.858	1
CBWD5	0.0550943	-0.316801	0.586	0.475	1
GUSB	0.00244607	-0.316274	0.55	0.392	1
SNORD3B-2	0.406589	-0.315932	0.45	0.458	1
SRGAP2	0.130331	-0.315312	0.762	0.725	1
HEBP1	0.0268799	-0.315253	0.251	0.15	1
VPS8	0.634619	-0.314916	0.299	0.258	1
PIK3R5	8.20514e-05	-0.31484	0.64	0.417	1
RP11-16E23.4	0.118693	-0.314754	0.401	0.3	1
VASH1	0.0136306	-0.314529	0.242	0.333	1
SHKBP1	0.119841	-0.313812	0.635	0.517	1
CHFR	0.331039	-0.313753	0.318	0.275	1
PPIL4	0.405741	-0.3137	0.254	0.3	1
RBM12	0.0584304	-0.313156	0.375	0.267	1
PSMC1	0.000599789	-0.312878	0.463	0.275	1
SRRM1	0.0819711	-0.312388	0.716	0.567	1
RP11-543P15.1	0.18857	-0.312122	0.368	0.292	1
CTD-2328D6.1	0.000369266	-0.311881	0.662	0.775	1
CD46	0.596685	-0.311601	0.565	0.517	1
RAB6A	0.158565	-0.311422	0.489	0.392	1
TOB1	0.450692	-0.311269	0.588	0.567	1
FCGR1C	0.00645917	-0.31038	0.448	0.283	1
AP2A2	0.0178382	-0.310251	0.295	0.183	1
DAGLB	0.341378	-0.31012	0.327	0.258	1
RP11-206L10.5	0.846272	-0.309861	0.365	0.342	1
RP11-5L12.1	0.735235	-0.30969	0.364	0.317	1
SDHC	0.0189541	-0.309662	0.427	0.275	1
SKIL	0.778187	-0.308993	0.731	0.642	1
PELI1	0.377123	-0.308927	0.393	0.325	1
SECTM1	0.663795	-0.308556	0.371	0.342	1
GNAI3	0.0693732	-0.308509	0.482	0.35	1
MTCH1	0.120045	-0.307084	0.432	0.35	1
UBAP1	0.065206	-0.307023	0.389	0.292	1
PLBD2	0.00315787	-0.306824	0.337	0.2	1
MAP1S	0.0965976	-0.306756	0.31	0.217	1
UTP18	0.311867	-0.306646	0.261	0.208	1
LTBR	0.197429	-0.306582	0.577	0.467	1
RP11-373L24.1	0.193174	-0.306398	0.372	0.292	1
MNDA	0.875925	-0.306389	0.69	0.658	1
GPSM3	0.878798	-0.30637	0.677	0.625	1
TCP1	0.396567	-0.306311	0.543	0.5	1
TMX1	0.0301064	-0.305372	0.474	0.35	1
LSM14A	0.00257267	-0.305322	0.406	0.258	1
SSR1	0.0261078	-0.305315	0.678	0.517	1
MRPL14	0.171285	-0.304272	0.287	0.208	1
VPS29	0.0587893	-0.303715	0.651	0.5	1
CEP170	0.143203	-0.303701	0.537	0.45	1
TIMM17B	0.264127	-0.302523	0.317	0.242	1
CLIP1	0.841272	-0.301603	0.319	0.308	1
CTB-54D4.1	0.345257	-0.301245	0.25	0.283	1
NEMF	0.682792	-0.300959	0.394	0.4	1
KIAA0513	0.315906	-0.300862	0.318	0.25	1
RBBP4	0.666045	-0.300559	0.529	0.5	1
NAA10	0.67634	-0.300107	0.321	0.275	1
TOP1	0.0304031	-0.300085	0.515	0.383	1
NDUFS5	0.699309	-0.299631	0.507	0.442	1
MYO1G	0.0946566	-0.299369	0.539	0.433	1
RPL36	0.0781388	-0.299352	0.84	0.675	1
MATR3	0.14368	-0.29888	0.682	0.617	1
NUMB	0.47284	-0.298871	0.679	0.55	1
PTPLAD2	0.972728	-0.298589	0.314	0.3	1
UCHL3	0.202174	-0.298449	0.27	0.208	1
FGFR1OP2	0.296549	-0.298396	0.332	0.267	1
AC009950.2	0.507696	-0.298375	0.289	0.242	1
RASSF5	0.804356	-0.298051	0.409	0.367	1
CNN2	0.842104	-0.297604	0.651	0.575	1
KIAA1109	0.804335	-0.297593	0.333	0.308	1
DEXI	0.0631493	-0.296945	0.189	0.267	1
PYGL	0.198567	-0.296747	0.349	0.267	1
EDEM2	0.382462	-0.296672	0.302	0.258	1
NFATC1	0.911965	-0.296218	0.285	0.292	1
PSPC1	0.348146	-0.296078	0.326	0.267	1
TRIP12	0.102031	-0.295697	0.5	0.408	1
XIAP	0.125468	-0.29503	0.353	0.275	1
CERS2	0.418251	-0.294757	0.289	0.233	1
ZNFX1	0.00497417	-0.294701	0.512	0.342	1
GK	9.22341e-05	-0.294607	0.754	0.533	1
UBE2V1	0.102199	-0.294563	0.584	0.442	1
C17orf76-AS1	0.8866	-0.294302	0.764	0.7	1
LSM10	0.029121	-0.294184	0.321	0.2	1
ARHGAP26	0.0541451	-0.293558	0.519	0.592	1
RPLP2	0.0114479	-0.293308	0.958	0.942	1
UQCR11	0.336334	-0.293189	0.656	0.517	1
LINC00493	0.736516	-0.293149	0.261	0.233	1
SAMHD1	0.251618	-0.293022	0.845	0.758	1
PFDN5	0.576699	-0.292819	0.904	0.808	1
SEC13	0.116868	-0.292698	0.488	0.358	1
RBM17	0.0607552	-0.290496	0.461	0.35	1
IL10RA	0.801489	-0.289932	0.81	0.758	1
MYO1E	0.038837	-0.28991	0.258	0.158	1
SLC35B1	0.495506	-0.288626	0.272	0.225	1
TSPAN3	0.652672	-0.288346	0.321	0.283	1
RPS18	0.319086	-0.287782	0.951	0.875	1
SGSH	0.131426	-0.287147	0.355	0.275	1
USMG5	0.000903328	-0.286989	0.489	0.292	1
TRIM27	0.424347	-0.286291	0.3	0.258	1
SMC3	0.0309092	-0.286045	0.281	0.175	1
MBNL1	0.343349	-0.285617	0.841	0.767	1
ARHGDIA	0.0059673	-0.285534	0.723	0.567	1
STYX	0.475818	-0.285437	0.287	0.267	1
PDHB	0.0994204	-0.285271	0.281	0.192	1
CHCHD3	0.0185284	-0.284816	0.477	0.375	1
NAA38	0.148019	-0.284717	0.277	0.333	1
PPP6R3	0.0737296	-0.284615	0.519	0.417	1
SRSF2	0.562298	-0.284431	0.742	0.6	1
MED29	0.341657	-0.284105	0.435	0.367	1
IGBP1	0.153752	-0.283823	0.273	0.208	1
TRIM25	0.0399625	-0.28348	0.515	0.358	1
UBE2I	0.196726	-0.283301	0.579	0.467	1
PIAS1	0.616472	-0.282609	0.519	0.483	1
NDUFA1	0.0135298	-0.282465	0.644	0.475	1
RPL26	0.306511	-0.282357	0.927	0.883	1
TMEM173	0.45359	-0.28195	0.428	0.35	1
CTNND1	0.537528	-0.281236	0.603	0.542	1
RIF1	0.208543	-0.281067	0.317	0.25	1
ZMIZ1	0.109732	-0.280872	0.588	0.483	1
LRRC37A2	0.967964	-0.279906	0.345	0.342	1
SH3KBP1	0.1072	-0.279757	0.501	0.392	1
TTC17	0.650083	-0.279534	0.389	0.392	1
S100A8	0.391216	-0.279156	0.549	0.467	1
CDS2	0.77899	-0.278741	0.364	0.35	1
SLC8B1	0.135354	-0.278717	0.466	0.358	1
TMEM219	0.663699	-0.278654	0.512	0.433	1
CD93	0.849321	-0.278467	0.39	0.367	1
C16orf72	0.692471	-0.278067	0.302	0.325	1
TTC7A	0.981114	-0.277643	0.346	0.35	1
RP11-122C9.1	0.90617	-0.277417	0.607	0.517	1
FUS	0.103265	-0.276913	0.846	0.683	1
CTNNB1	0.337643	-0.276735	0.927	0.892	1
HIGD2A	0.730285	-0.276681	0.611	0.558	1
DDX27	0.88703	-0.276247	0.417	0.417	1
MBNL2	0.347607	-0.275539	0.255	0.208	1
PLEC	0.847319	-0.27527	0.63	0.617	1
RBM14	0.213321	-0.274991	0.26	0.2	1
ZFYVE26	0.0291282	-0.274763	0.257	0.158	1
COX6B1	0.0609864	-0.274675	0.667	0.525	1
PRCC	0.984195	-0.274429	0.273	0.267	1
AP3D1	0.0419255	-0.273801	0.332	0.225	1
RPS15	0.345362	-0.273372	0.938	0.9	1
MAN2B1	0.564048	-0.273242	0.788	0.767	1
SHOC2	0.550554	-0.273158	0.321	0.283	1
LILRB2	0.00982009	-0.27232	0.883	0.758	1
HUS1	0.682451	-0.272237	0.273	0.25	1
SP3	0.912382	-0.272009	0.338	0.325	1
DIP2B	0.147941	-0.271491	0.34	0.25	1
YTHDC1	0.437706	-0.270958	0.406	0.433	1
EID1	0.930567	-0.270285	0.51	0.467	1
CAMLG	0.0346029	-0.269955	0.304	0.192	1
CBWD7	0.131019	-0.269601	0.3	0.225	1
BTF3	0.701547	-0.268669	0.859	0.725	1
LAT2	0.291119	-0.268667	0.63	0.508	1
DGKZ	0.619544	-0.268479	0.31	0.283	1
MORF4L2	0.0300298	-0.268234	0.542	0.433	1
RPS17L	0.342517	-0.267977	0.861	0.708	1
ETF1	0.603369	-0.26745	0.647	0.583	1
SNX27	0.517566	-0.267287	0.63	0.567	1
TNS3	0.918153	-0.267278	0.447	0.433	1
SCPEP1	0.0556771	-0.266611	0.569	0.433	1
MPG	0.353628	-0.265579	0.277	0.208	1
SPCS1	0.047766	-0.265304	0.53	0.367	1
SLIRP	0.132127	-0.26474	0.326	0.233	1
DHRS7	0.525699	-0.2647	0.435	0.375	1
RP11-36C20.1	0.625717	-0.264649	0.497	0.433	1
DNM1L	0.733836	-0.263884	0.258	0.267	1
MRPS34	0.113296	-0.263858	0.338	0.25	1
RP1-232L22--B.1	0.00346915	-0.26379	0.519	0.342	1
NDUFS7	0.970061	-0.263207	0.583	0.508	1
RPS29	0.364177	-0.263184	0.905	0.725	1
PTPN18	0.814179	-0.261816	0.395	0.425	1
PPP1R18	0.900924	-0.261727	0.587	0.592	1
TTC3	0.87933	-0.260946	0.405	0.367	1
CKLF	0.742792	-0.260836	0.527	0.458	1
SDHA	0.0451338	-0.260405	0.432	0.333	1
LPAR6	0.116062	-0.260371	0.406	0.3	1
FXR1	0.045278	-0.26021	0.317	0.225	1
TSC22D2	0.377315	-0.259801	0.561	0.458	1
SLFN11	0.186201	-0.258624	0.304	0.242	1
PTPRJ	0.983868	-0.258415	0.345	0.333	1
SRSF7	0.218137	-0.257237	0.61	0.508	1
MBOAT7	0.716737	-0.255732	0.461	0.433	1
METTL9	0.0128854	-0.255033	0.24	0.35	1
WDFY1	0.371062	-0.254357	0.337	0.283	1
EIF4EBP2	0.605874	-0.253992	0.454	0.442	1
RPL31	0.86224	-0.253558	0.899	0.825	1
UBR4	0.206358	-0.253094	0.496	0.458	1
SSU72	0.375741	-0.252297	0.359	0.292	1
CD4	0.116839	-0.25214	0.785	0.725	1
CNPY2	0.837046	-0.251787	0.308	0.292	1
GOSR1	0.179243	-0.251712	0.285	0.225	1
TRIB1	0.0035535	-0.251049	0.329	0.2	1
LARP4	0.145389	-0.250632	0.279	0.2	1
AP2S1	3.59957e-05	0.250047	0.702	0.442	0.461573
YPEL5	0.00817206	0.250182	0.615	0.45	1
NFIL3	0.0280138	0.25091	0.255	0.167	1
FRMD4B	0.150849	0.251041	0.326	0.275	1
NBPF1	0.637597	0.251592	0.707	0.683	1
RPL12P4	0.892708	0.251593	0.251	0.25	1
HLA-J	0.760467	0.251787	0.856	0.85	1
SLC4A2	0.177608	0.251791	0.262	0.2	1
RIN2	0.0595049	0.252506	0.543	0.442	1
ARPC2	0.000286545	0.252523	0.95	0.883	1
MTMR14	0.0623252	0.252759	0.485	0.392	1
ATRAID	0.00361996	0.252938	0.399	0.25	1
C17orf49	0.0501198	0.253008	0.499	0.417	1
PDCL3	0.235405	0.253382	0.283	0.233	1
HLA-A	7.65981e-10	0.253438	0.996	0.95	9.82217e-06
YWHAQ	0.000185282	0.253758	0.542	0.35	1
HIST2H2AA3	0.000824615	0.254044	0.52	0.35	1
FAR1	0.358708	0.254213	0.337	0.283	1
SNORD3A	5.006e-05	0.25466	0.592	0.4	0.641919
VAMP8	0.002571	0.254867	0.734	0.533	1
RP11-1100L3.8	1.42355e-05	0.254996	0.668	0.425	0.182542
TP53	0.0786623	0.255541	0.379	0.3	1
COX7A2L	0.00115791	0.255543	0.484	0.308	1
GPR132	0.969925	0.255817	0.321	0.325	1
EIF4E2	0.0187922	0.256148	0.435	0.333	1
SH3BGRL3	0.00250148	0.257412	0.989	0.933	1
CHP1	0.000427911	0.257475	0.84	0.642	1
GLUD1	0.0239698	0.257567	0.348	0.225	1
ELP2	0.784925	0.257626	0.262	0.275	1
RELA	0.0241836	0.257772	0.345	0.233	1
C9orf16	0.00377709	0.258089	0.361	0.208	1
EMC4	0.00434227	0.258193	0.439	0.3	1
FBL	0.0031941	0.258324	0.326	0.192	1
POMP	4.54068e-05	0.258682	0.838	0.658	0.582251
ARF1	6.21609e-06	0.258768	0.897	0.717	0.079709
MLKL	0.0136791	0.259279	0.253	0.15	1
DUSP23	0.00688918	0.259448	0.298	0.158	1
API5	0.106987	0.259462	0.277	0.208	1
SLC25A36	0.478339	0.260039	0.26	0.225	1
IRF1	0.24112	0.260085	0.632	0.558	1
AC011933.1	0.0002356	0.260243	0.811	0.617	1
HMGN2P5	0.422979	0.260574	0.421	0.367	1
RTN3	2.55858e-05	0.260631	0.61	0.383	0.328086
PSMB8	0.0117914	0.261395	0.648	0.517	1
SEH1L	0.0387453	0.261447	0.276	0.183	1
SERPING1	1.02323e-06	0.261571	0.485	0.233	0.0131209
GTF3C6	0.00501713	0.261883	0.374	0.225	1
HNRNPH2	0.000245177	0.262356	0.446	0.233	1
PCBP1	1.26636e-05	0.26333	0.874	0.683	0.162385
SLC2A6	0.0224114	0.264275	0.287	0.192	1
C7orf73	0.00859488	0.265215	0.448	0.3	1
LAMP2	1.79491e-05	0.265252	0.73	0.458	0.230161
POLR2G	0.00869282	0.26567	0.389	0.25	1
CYBB	5.51352e-07	0.26618	0.918	0.808	0.00706999
CYP51A1	0.2684	0.266384	0.342	0.292	1
RP11-864N7.2	0.174882	0.26653	0.588	0.567	1
ATP1B1	0.607996	0.266536	0.387	0.342	1
COX5B	0.00141616	0.266605	0.712	0.533	1
SZRD1	0.000201408	0.267835	0.469	0.267	1
RTCB	0.0108127	0.26794	0.398	0.267	1
RP11-673C5.1	0.00834646	0.268314	0.495	0.342	1
SNRPD2	0.109058	0.26838	0.482	0.383	1
TMEM59	0.00167643	0.268918	0.674	0.483	1
BCAP31	0.00382621	0.269177	0.664	0.458	1
TRPC4AP	0.301219	0.26942	0.444	0.417	1
LSM4	0.0432711	0.270218	0.391	0.275	1
GDE1	0.0243477	0.27028	0.257	0.158	1
CTC-250I14.6	0.00979809	0.270672	0.673	0.525	1
RPN2	0.00409952	0.271117	0.644	0.467	1
NPM1P27	0.00734596	0.271418	0.489	0.342	1
NRBP1	0.00147571	0.27174	0.505	0.342	1
MAF1	0.0093746	0.272863	0.374	0.242	1
VPS53	0.000790921	0.273128	0.55	0.358	1
ATPIF1	0.0389025	0.273402	0.351	0.242	1
HMGN4	0.0311623	0.274423	0.323	0.217	1
RPL29P11	0.24436	0.274919	0.224	0.275	1
LDHB	0.000182413	0.275706	0.543	0.325	1
PLEKHJ1	0.0163469	0.276083	0.26	0.158	1
CTB-43P18.1	0.0038959	0.27623	0.378	0.242	1
MLF2	0.00565495	0.276243	0.571	0.433	1
AAED1	0.0210807	0.27646	0.389	0.267	1
ATP6V1G1	1.67572e-05	0.276532	0.743	0.542	0.214878
CCDC124	0.0145367	0.276624	0.296	0.175	1
PDCD10	1.1611e-05	0.276955	0.36	0.142	0.148888
VAMP3	0.000724018	0.27717	0.458	0.275	1
ATP5H	0.00122537	0.277202	0.562	0.367	1
ZFP36L1	0.219443	0.277303	0.894	0.858	1
HLA-DMB	0.00423449	0.277556	0.75	0.567	1
ANKRD17	0.887891	0.278954	0.292	0.283	1
FAM107B	0.00193325	0.279355	0.277	0.133	1
EML4	0.000241258	0.279929	0.702	0.5	1
HLA-DRB5	0.179622	0.280538	0.965	0.875	1
DNAJB6	0.00724924	0.281316	0.67	0.517	1
EREG	0.00307094	0.282136	0.321	0.192	1
LHFPL2	0.00295904	0.283651	0.341	0.2	1
RP11-138A9.1	0.130631	0.28467	0.311	0.242	1
PDIA3P	1.26218e-05	0.285055	0.609	0.342	0.16185
HADHA	0.0126473	0.285343	0.602	0.483	1
MRPL51	0.0386744	0.286493	0.33	0.225	1
EMC1	0.0863844	0.286724	0.251	0.175	1
ATXN10	0.0486132	0.287699	0.34	0.242	1
RBM34	0.101842	0.288	0.308	0.233	1
MIEN1	0.00035503	0.288111	0.336	0.167	1
PIM2	0.838954	0.288457	0.348	0.35	1
DHRS3	2.43738e-05	0.288788	0.485	0.258	0.312545
CNBP	0.00282498	0.288808	0.867	0.733	1
SNRPB	0.000425355	0.288839	0.673	0.458	1
PPP2R2A	0.0429292	0.289427	0.272	0.183	1
OSTC	0.0377373	0.291763	0.463	0.342	1
WIPF1	0.000770187	0.291851	0.723	0.5	1
ATP6V0E1	0.000143147	0.291864	0.785	0.567	1
ST8SIA4	0.000954683	0.292997	0.545	0.35	1
NDUFA2	0.0537811	0.294172	0.361	0.267	1
CNDP2	5.88157e-05	0.295319	0.626	0.392	0.754194
AGPAT6	0.00101108	0.295773	0.469	0.292	1
TRAPPC5	0.00502416	0.297568	0.611	0.45	1
PMVK	0.100805	0.297835	0.27	0.192	1
C14orf119	0.0570044	0.299094	0.319	0.225	1
CLIC1	0.000174441	0.300902	0.954	0.792	1
DERL1	0.00142099	0.300962	0.353	0.2	1
NT5C2	0.0269164	0.301781	0.409	0.317	1
ME2	0.115239	0.301884	0.269	0.2	1
MYL12B	8.28279e-05	0.301942	0.826	0.65	1
GLIPR2	0.0104755	0.302466	0.658	0.575	1
TM2D1	0.275514	0.30267	0.276	0.225	1
CD44	0.00414416	0.302716	0.944	0.908	1
NKIRAS2	0.0296904	0.302807	0.365	0.258	1
GABARAPL1	0.0035226	0.303007	0.51	0.358	1
MAP1LC3B2	3.56514e-06	0.303358	0.572	0.325	0.0457157
STARD3	0.00168166	0.303937	0.382	0.242	1
GPX1	0.000238484	0.304237	0.923	0.8	1
SAE1	0.0353556	0.305057	0.255	0.158	1
RP11-425L10.1	0.00878548	0.306173	0.692	0.525	1
ZMYND8	0.0117665	0.30623	0.257	0.15	1
FCGRT	0.00258938	0.306867	0.834	0.692	1
C1orf43	0.00013946	0.307019	0.617	0.4	1
EEF1A1P5	0.00207541	0.307666	0.962	0.917	1
RAB8A	4.78841e-05	0.30772	0.668	0.45	0.614018
SOAT1	0.0545414	0.308112	0.512	0.442	1
NOTCH1	0.0400377	0.308186	0.302	0.2	1
UBE2J1	0.00692759	0.308456	0.405	0.258	1
MED8	0.00797197	0.308906	0.281	0.167	1
RB1	0.277532	0.308947	0.556	0.475	1
RNU1-27P	0.178098	0.310201	0.272	0.208	1
RNU1-2	0.178098	0.310201	0.272	0.208	1
RNU1-4	0.178098	0.310201	0.272	0.208	1
TMED5	0.000565465	0.311005	0.579	0.4	1
NFX1	0.390365	0.311585	0.27	0.233	1
ADAP2	0.00199769	0.311592	0.423	0.275	1
TMF1	0.139375	0.311612	0.269	0.208	1
PRDX3	0.000143228	0.312316	0.575	0.383	1
ALDH16A1	0.563173	0.312702	0.253	0.233	1
ITGB1	0.0187946	0.313239	0.651	0.517	1
RP11-622K12.1	0.0352837	0.313267	0.303	0.208	1
TAF1D	0.0369474	0.313345	0.522	0.408	1
UBE2L3	0.000119657	0.313835	0.575	0.383	1
IDH2	0.00283216	0.314118	0.44	0.3	1
MAP1LC3B	6.7457e-07	0.314809	0.678	0.375	0.00865001
ACO2	0.0133471	0.315742	0.364	0.25	1
HIGD1A	0.000197518	0.315774	0.398	0.217	1
IL18	0.0314882	0.316493	0.327	0.208	1
NCF4	0.00115322	0.317527	0.504	0.35	1
RP11-638I2.10	0.575547	0.318432	0.391	0.383	1
SEC11C	0.0235826	0.319038	0.277	0.183	1
TMEM14B	0.0213827	0.319456	0.348	0.225	1
SARNP	0.000439354	0.321038	0.398	0.225	1
JTB	0.0801694	0.321093	0.367	0.275	1
KLHDC3	0.0246397	0.322046	0.27	0.167	1
SSNA1	0.0228201	0.32226	0.323	0.217	1
NPM1	5.38356e-05	0.322327	0.807	0.6	0.690333
SEC61G	0.000791842	0.32251	0.499	0.308	1
SMCO4	0.000241997	0.322781	0.444	0.242	1
ARSB	0.0343872	0.323128	0.428	0.317	1
DDT	0.0115877	0.323848	0.368	0.233	1
PLEKHG2	0.006642	0.323864	0.454	0.283	1
DDX58	0.153427	0.323888	0.257	0.208	1
GNAI2	0.00807944	0.324641	0.694	0.533	1
BCAS2	0.0138833	0.324852	0.334	0.225	1
SLC38A2	0.0909922	0.325428	0.622	0.517	1
FCGR1A	3.14853e-05	0.325442	0.605	0.375	0.403736
REEP3	2.68199e-05	0.325956	0.292	0.1	0.343912
MRPL24	0.014614	0.326092	0.281	0.175	1
EPB41L3	0.0622314	0.327325	0.53	0.408	1
TMBIM4	0.0148566	0.327432	0.745	0.667	1
RAP1A	0.100708	0.327458	0.353	0.275	1
CD300C	6.02169e-06	0.327915	0.47	0.242	0.0772161
ISG20	0.00818092	0.328068	0.351	0.208	1
RP11-161H23.5	0.000789983	0.328257	0.401	0.225	1
MXD1	0.00231363	0.328724	0.772	0.6	1
APP	0.138005	0.328954	0.291	0.217	1
HDLBP	0.0100178	0.33017	0.576	0.417	1
MERTK	0.378873	0.33027	0.272	0.225	1
SREBF2	0.018229	0.330409	0.291	0.175	1
PAIP2	8.81522e-06	0.330482	0.682	0.45	0.113038
BNIP3L	0.0297696	0.330552	0.681	0.533	1
SCIMP	5.17265e-06	0.331079	0.607	0.408	0.0663289
SNHG3	0.490739	0.331978	0.363	0.333	1
HERPUD2	0.0172018	0.33217	0.308	0.2	1
NUTF2	0.000740268	0.332367	0.435	0.25	1
HLA-G	0.00348331	0.332522	0.924	0.858	1
CD53	0.00153634	0.332763	0.894	0.783	1
APEX1	0.0757521	0.333	0.427	0.333	1
UBE2L6	1.26524e-06	0.333196	0.701	0.417	0.0162241
PAF1	0.0996229	0.333753	0.299	0.208	1
CTSH	0.00677231	0.33391	0.817	0.692	1
YWHAZP5	1.60699e-05	0.335255	0.747	0.517	0.206065
SNHG8	0.000488889	0.33589	0.432	0.233	1
TUBA1B	0.0549217	0.335894	0.817	0.7	1
SNX10	8.7598e-06	0.3361	0.518	0.258	0.112327
MILR1	0.422363	0.336313	0.253	0.225	1
CLK3	0.0119676	0.336539	0.398	0.267	1
CHCHD2	5.66319e-05	0.336885	0.825	0.558	0.726191
DARS	0.0450657	0.337413	0.469	0.358	1
CTSS	4.72147e-06	0.337763	0.971	0.867	0.0605434
CCL3L3	2.92318e-05	0.338807	0.413	0.2	0.374839
PSMD9	0.0274636	0.338872	0.327	0.233	1
SDHAP1	0.231486	0.339267	0.303	0.367	1
PSAP	2.80886e-08	0.339977	0.996	0.967	0.00036018
STX12	0.0160754	0.34007	0.387	0.258	1
YWHAE	1.30048e-06	0.340762	0.886	0.692	0.016676
NAMPTL	5.64832e-07	0.341243	0.837	0.567	0.00724284
TNFAIP3	2.71497e-06	0.341292	0.799	0.592	0.034814
CBWD6	0.0133967	0.341411	0.562	0.433	1
LAPTM5	2.53651e-07	0.341864	0.995	0.967	0.00325257
CLEC10A	0.0862186	0.341962	0.353	0.258	1
ICAM1	0.002636	0.342053	0.677	0.492	1
PSMB1	4.85563e-05	0.342191	0.734	0.508	0.622637
UBC	0.0115486	0.342326	0.978	0.95	1
BTG1	1.50477e-07	0.34341	0.704	0.442	0.00192957
DNAJC15	7.22584e-05	0.343855	0.421	0.208	0.926569
COX7A2	0.000687955	0.344115	0.628	0.408	1
TBCA	0.0437554	0.344339	0.41	0.3	1
PNRC1	0.0121526	0.344492	0.655	0.558	1
EPC1	0.375795	0.34463	0.277	0.233	1
FTH1P16	1.59812e-08	0.345554	0.716	0.433	0.000204927
SKAP2	4.74744e-05	0.345556	0.595	0.35	0.608764
TMEM50A	0.00137012	0.345589	0.598	0.425	1
ZNF706	0.000111304	0.34604	0.622	0.408	1
COX5A	9.16613e-06	0.346279	0.63	0.367	0.117537
OGDH	0.0112373	0.346643	0.534	0.375	1
C5AR1	0.000313805	0.34711	0.754	0.558	1
ATG13	0.00789911	0.347439	0.257	0.142	1
RNF7	0.00391641	0.347523	0.515	0.375	1
FNBP1	0.716765	0.348562	0.481	0.517	1
SRC	0.122365	0.349477	0.353	0.267	1
TES	0.0202773	0.349809	0.497	0.392	1
SAP18	1.3491e-05	0.349923	0.64	0.383	0.172995
ACTB	0.000555659	0.349998	1	1	1
RP11-204C16.4	2.9272e-06	0.350369	0.788	0.558	0.0375355
P4HB	5.51863e-05	0.350624	0.761	0.542	0.707653
TBC1D2	0.000418211	0.351349	0.405	0.233	1
PARP9	5.77586e-05	0.352152	0.565	0.342	0.740639
EIF3M	0.0138813	0.352546	0.573	0.467	1
RBX1	0.0358473	0.352672	0.554	0.433	1
TTL	0.850302	0.35286	0.269	0.283	1
FAM96A	0.00140299	0.353878	0.507	0.325	1
KIF13B	0.0178056	0.354228	0.28	0.167	1
OSER1	0.0178725	0.354737	0.333	0.225	1
SSR3	0.000796014	0.355089	0.77	0.658	1
CAPZB	4.59932e-05	0.355657	0.867	0.675	0.58977
SRA1	0.000788596	0.356009	0.554	0.358	1
VPS13D	0.559892	0.356973	0.279	0.242	1
STOM	8.94761e-05	0.358164	0.545	0.317	1
SRP14	2.37637e-05	0.358214	0.832	0.558	0.304722
NBPF20	0.0405548	0.358342	0.321	0.417	1
RNF19B	0.00687088	0.35853	0.323	0.2	1
MAPRE1	4.11697e-06	0.358893	0.605	0.325	0.0527919
ATP6V0C	0.000947525	0.359637	0.89	0.75	1
SKP1	0.000367294	0.360004	0.779	0.583	1
CLIC4	0.00034145	0.36005	0.385	0.2	1
MTF2	0.198633	0.360198	0.257	0.2	1
CTC-425F1.4	1.23028e-07	0.360583	0.867	0.625	0.00157759
SUN2	0.157444	0.361607	0.443	0.358	1
MYCBP2	0.639265	0.361944	0.401	0.417	1
YBX1	0.00290093	0.362269	0.749	0.583	1
RP11-325F22.2	0.00574367	0.362453	0.349	0.208	1
GOLGA7	0.0703631	0.362854	0.352	0.267	1
DRAP1	2.37764e-05	0.363102	0.572	0.342	0.304885
FTH1P11	0.0016988	0.363284	0.609	0.467	1
ACP1	0.00220798	0.363752	0.378	0.217	1
CCT5	0.000917587	0.364027	0.541	0.358	1
PLIN3	0.000922806	0.365689	0.516	0.342	1
HDAC2	0.028269	0.366228	0.306	0.2	1
HSP90AB1	0.000148986	0.367948	0.876	0.65	1
MOB1A	4.75423e-06	0.368504	0.826	0.617	0.0609634
C5orf15	0.00418979	0.368573	0.41	0.258	1
hsa-mir-6723	0.00104349	0.368659	0.807	0.867	1
BABAM1	0.00748302	0.368778	0.371	0.233	1
NDUFA4	0.00109562	0.369257	0.692	0.483	1
COX17	0.0275915	0.369488	0.352	0.242	1
GMFB	0.0891678	0.371075	0.287	0.208	1
CWC15	0.0209167	0.37187	0.281	0.183	1
RHOC	9.21104e-05	0.371997	0.52	0.317	1
RTFDC1	2.88993e-05	0.372182	0.56	0.333	0.370576
GIMAP4	0.00073253	0.3724	0.47	0.3	1
ACTG1	8.38037e-06	0.373064	0.962	0.892	0.107462
GNA15	0.00158625	0.373519	0.504	0.333	1
PPID	0.0436228	0.373894	0.266	0.183	1
TADA3	0.0192434	0.375349	0.308	0.2	1
BHLHE40	0.00652658	0.375665	0.601	0.433	1
YTHDF3	0.00045777	0.375948	0.497	0.325	1
GNG5	0.000159042	0.376089	0.853	0.683	1
VDAC3	0.000335792	0.376721	0.345	0.175	1
NDUFS6	0.000830633	0.377063	0.433	0.25	1
GPX4	2.89624e-05	0.377538	0.826	0.575	0.371385
COPZ1	0.00108108	0.378484	0.492	0.308	1
FBXW11	0.435731	0.378522	0.302	0.283	1
PFN1	3.10391e-07	0.378645	0.98	0.917	0.00398014
UFC1	0.00517807	0.378711	0.432	0.283	1
PLCG2	0.579617	0.378976	0.251	0.233	1
KIAA1551	0.142156	0.379235	0.357	0.292	1
CD40	0.00709127	0.3797	0.379	0.258	1
PPIA	1.01493e-05	0.379856	0.971	0.858	0.130144
PSMF1	1.97848e-06	0.380002	0.594	0.333	0.0253701
BLOC1S1	0.000894479	0.380572	0.539	0.35	1
BCL6	0.0464012	0.380685	0.573	0.517	1
MAEA	0.757147	0.380815	0.254	0.25	1
CORO1B	1.29587e-05	0.381741	0.541	0.283	0.166169
UCP2	0.000482549	0.381986	0.811	0.692	1
SAMSN1	0.0018824	0.382485	0.682	0.508	1
RP11-138C9.1	0.0326481	0.38253	0.311	0.208	1
PTMAP2	0.0129611	0.382908	0.466	0.342	1
UGGT1	0.207018	0.383761	0.338	0.275	1
HAX1	0.0184976	0.383789	0.326	0.208	1
FTH1P10	7.97036e-11	0.38508	0.938	0.708	1.02204e-06
IL4I1	0.00200312	0.385262	0.49	0.333	1
MRPS24	0.00485532	0.385717	0.36	0.217	1
FNDC3A	0.0026493	0.385762	0.429	0.275	1
ACTR3	8.46689e-08	0.385897	0.837	0.617	0.00108571
SIGLEC7	0.0312693	0.386253	0.341	0.233	1
GRPEL1	0.0361853	0.386483	0.28	0.192	1
C16orf13	0.0088168	0.387156	0.342	0.208	1
MIA3	0.573828	0.388486	0.27	0.25	1
CALM3	2.46827e-06	0.38849	0.625	0.358	0.0316507
ARID5B	6.82074e-05	0.388658	0.375	0.183	0.874624
MAP2K3	0.000371017	0.389649	0.601	0.408	1
HLA-B	1.87931e-09	0.389657	0.999	1	2.40984e-05
GRN	3.45011e-06	0.389733	0.962	0.875	0.0442408
MAP3K2	0.135615	0.389801	0.451	0.367	1
RAN	5.65845e-05	0.392396	0.715	0.492	0.725584
[truncated: 734 more rows]

## Sheet: DGE_DCs_Responder_Non_Responder
	p_val	avg_logFC	pct.1	pct.2	p_val_adj		DGE_Clusters.txt - DGE between DCs (Cluster 1), Monocytes (Cluster 2) and Macrophages (Cluster 3) DGE_X_Pre_Post - DGE between Pre and Post treatment in each population. X is the population of interest. DGE_X_Responder_Non_Responders - DGE between Responder and Non Responders for each population. Population 1 = Non Responders or Pre Treatment Population 2 = Responders or Post Treatment
BAG3	0.00430498	-3.46737	0.114	0.289	1
NPIPB9	0.0212194	-3.43824	0.203	0.368	1
HSPA7	0.103565	-3.31777	0.228	0.342	1
GEM	0.00278628	-2.79019	0.211	0.395	1
FBXO9	0.000912449	-2.74643	0.146	0.368	1
HSPA6	0.0165299	-2.67984	0.301	0.474	1
HSPA1A	0.00204914	-2.56123	0.634	0.789	1
TSPYL2	0.00212721	-2.55457	0.317	0.474	1
HSPH1	0.0128514	-2.52676	0.553	0.684	1
FLVCR1	0.0549028	-2.45152	0.146	0.263	1
FKBP4	0.0616314	-2.35995	0.236	0.342	1
ZBTB44	0.0549847	-2.30562	0.179	0.289	1
CDC42EP3	0.000518823	-2.22787	0.179	0.421	1
HSPA1B	0.00421515	-2.19408	0.585	0.737	1
AD000092.3	0.729085	-2.16639	0.244	0.263	1
NAF1	0.000974627	-2.15929	0.171	0.421	1
HCAR3	0.00163053	-2.14638	0.138	0.342	1
ABL1	0.0694901	-2.07834	0.154	0.263	1
RPAP2	0.216554	-2.06986	0.195	0.263	1
CTC-451P13.1	0.00221012	-2.05222	0.463	0.711	1
MAP3K5	0.0306296	-2.01397	0.171	0.342	1
PLIN2	0.365015	-1.97834	0.35	0.395	1
RN7SL402P	0.0270809	-1.95953	0.146	0.289	1
DGKZ	0.0058822	-1.95927	0.195	0.395	1
PTPLB	0.0588241	-1.93217	0.146	0.263	1
IL1B	0.00115324	-1.91811	0.341	0.553	1							1
ZNRD1	0.508137	-1.8766	0.309	0.237	1
PTPN23	0.776192	-1.85336	0.276	0.289	1
ZFAND3	0.0211431	-1.84992	0.138	0.316	1
MXD3	0.00197188	-1.84083	0.22	0.474	1
HSP90AA1	0.0694697	-1.83513	0.984	0.974	1
HDAC10	0.0544481	-1.83447	0.211	0.368	1
RN7SK	0.0392266	-1.82789	0.146	0.289	1
RP1-3J17.3	0.44563	-1.82779	0.228	0.289	1
SIK2	0.0349153	-1.82387	0.146	0.289	1
LY9	0.0360941	-1.8196	0.187	0.342	1
NFATC2IP	0.165834	-1.81929	0.333	0.421	1
CEP85	0.180368	-1.81046	0.179	0.263	1
ZNF407	0.00318959	-1.79803	0.089	0.263	1
DNAJB1	0.0613216	-1.79127	0.78	0.842	1
SNAI1	0.00222433	-1.7806	0.098	0.289	1
HSPD1	0.0294952	-1.77161	0.854	0.868	1
SYNE1	0.132249	-1.7531	0.179	0.263	1
RNMTL1	0.000997328	-1.72834	0.114	0.342	1
TWISTNB	0.0774582	-1.70427	0.228	0.342	1
HNRNPU-AS1	0.0240387	-1.69491	0.163	0.316	1
WDR75	0.000729614	-1.68613	0.122	0.342	1
BCAS4	0.908145	-1.65924	0.341	0.342	1
MXD4	0.0875867	-1.65825	0.154	0.263	1
WASH7P	0.804455	-1.65662	0.439	0.447	1
C9orf89	0.0368216	-1.64323	0.276	0.421	1
BCAS2	0.181527	-1.63761	0.439	0.526	1
A1BG	6.06122e-05	-1.63121	0.081	0.342	0.77723
ARID3A	0.000705998	-1.62144	0.187	0.421	1
RABL2A	0.0262678	-1.62052	0.146	0.289	1
GALNT2	0.464102	-1.60895	0.252	0.289	1
GNL3L	0.0183672	-1.6082	0.114	0.263	1
MAPKAPK5-AS1	0.00127169	-1.60483	0.073	0.263	1
GLA	0.00641203	-1.59294	0.528	0.684	1
CAB39	0.728566	-1.59081	0.309	0.289	1
HSPE1	0.130712	-1.58841	0.78	0.763	1
C11orf21	0.0294035	-1.58579	0.154	0.316	1
DLG1	0.302528	-1.57727	0.276	0.342	1
LONP1	0.000218096	-1.5761	0.179	0.447	1
MSTO1	0.0728711	-1.57259	0.179	0.316	1
ARL5A	0.225301	-1.57224	0.309	0.395	1
IPMK	0.0342976	-1.57089	0.163	0.316	1
TAF8	0.197643	-1.5691	0.228	0.316	1
JMY	0.00201097	-1.56154	0.106	0.316	1
RPL23AP2	0.117541	-1.55736	0.22	0.316	1
MLXIP	0.0493568	-1.54641	0.366	0.474	1
YTHDF3	0.000954039	-1.53628	0.512	0.711	1
IL8	0.0213492	-1.53499	0.309	0.474	1
CLCN3	0.034406	-1.52124	0.146	0.289	1
RAD50	0.126346	-1.51938	0.244	0.316	1
DDX3Y	3.09552e-05	-1.51843	0.398	0.711	0.396939
GANC	0.258121	-1.51656	0.228	0.289	1
CCDC117	0.00409532	-1.51329	0.22	0.421	1
POC1B	0.0293028	-1.51253	0.163	0.316	1
NR4A2	0.0732483	-1.50176	0.797	0.868	1
POLRMT	0.0112403	-1.4932	0.106	0.263	1
GOLGB1	0.00112175	-1.49235	0.35	0.579	1
WWP1	0.0348944	-1.48303	0.13	0.263	1
RIT1	0.000329241	-1.47814	0.358	0.632	1
SIRT1	0.0340593	-1.46988	0.171	0.316	1
PRMT10	0.359963	-1.46399	0.48	0.474	1
PRNP	0.0808116	-1.45208	0.439	0.526	1
SPOPL	0.0290915	-1.45206	0.163	0.316	1
RAP2A	0.149884	-1.44601	0.195	0.289	1
ERO1LB	0.0914472	-1.4432	0.252	0.421	1
CD36	0.00389384	-1.42953	0.138	0.342	1
DNAJB4	0.368139	-1.42882	0.236	0.289	1
MLLT10	0.00258248	-1.42465	0.203	0.447	1
DNASE1L3	0.00755534	-1.42323	0.187	0.395	1
ARIH1	0.0810083	-1.41271	0.293	0.421	1
PIGQ	0.00335481	-1.40602	0.106	0.289	1
PRKCA	0.000150832	-1.38792	0.098	0.342	1
JHDM1D	0.00708667	-1.38369	0.187	0.368	1
AL034548.1	0.870043	-1.37502	0.276	0.237	1
TMEM150A	0.00253388	-1.36461	0.098	0.289	1
FAM177A1	0.353278	-1.36119	0.398	0.5	1
AIM2	0.0585992	-1.361	0.195	0.316	1
RP11-497H16.7	0.0456699	-1.35228	0.333	0.474	1
ZFP36L2	0.0134646	-1.3513	0.545	0.737	1
ZNF331	0.00101185	-1.35128	0.626	0.789	1
EPM2AIP1	0.00514239	-1.34758	0.252	0.447	1
SNRPN	0.209381	-1.34654	0.195	0.263	1
IER5	0.00274378	-1.33321	0.285	0.526	1
PID1	0.000200073	-1.33245	0.122	0.395	1
SLC35A1	0.0195102	-1.33067	0.114	0.263	1
MTX1	0.00714406	-1.32452	0.187	0.368	1
GET4	0.607796	-1.32362	0.268	0.316	1
FLCN	0.435547	-1.32082	0.333	0.395	1
C2orf69	0.113381	-1.31328	0.179	0.289	1
UGDH	0.0590475	-1.312	0.228	0.342	1
CCNJ	0.079204	-1.29898	0.179	0.289	1
PRDM1	0.925837	-1.29865	0.285	0.263	1
SLC35A2	0.278528	-1.29568	0.228	0.316	1
RP11-1033A18.1	0.0733889	-1.28864	0.431	0.5	1
FAM222B	0.0368438	-1.28126	0.122	0.263	1
GPR160	3.00386e-05	-1.27522	0.114	0.421	0.385185
ISG20L2	0.521977	-1.27403	0.301	0.316	1
ZNF586	0.00225461	-1.26959	0.138	0.368	1
PTPN12	0.000700731	-1.26387	0.146	0.395	1
DNTTIP2	0.100444	-1.25925	0.496	0.553	1
SLX1A-SULT1A3	0.942702	-1.2584	0.301	0.263	1
HERC1	0.0774532	-1.25628	0.39	0.526	1
RN7SL368P	0.0687602	-1.25096	0.138	0.263	1
C6orf47	0.00536045	-1.24791	0.13	0.316	1
ANKRD36B	0.784827	-1.24687	0.252	0.263	1
GALNT7	0.0488878	-1.24486	0.187	0.316	1
SEL1L	0.691696	-1.24223	0.415	0.447	1
EGR1	0.572249	-1.24038	0.52	0.579	1
NSD1	0.00289762	-1.23926	0.439	0.605	1
NBPF11	0.433125	-1.2268	0.577	0.447	1
ZMYM2	0.044532	-1.22553	0.317	0.447	1
PHACTR1	0.00347565	-1.21894	0.496	0.684	1
RP1-257A7.5	0.000934808	-1.21697	0.553	0.737	1
UBE3A	0.101748	-1.21529	0.463	0.605	1
NEK1	0.0200881	-1.21425	0.211	0.395	1
ASTL	0.216527	-1.20997	0.228	0.316	1
CCNY	0.797265	-1.20566	0.252	0.211	1
DEDD2	0.0191829	-1.19939	0.35	0.553	1
ZFYVE16	0.313674	-1.19909	0.236	0.289	1
MSH2	0.0221695	-1.19722	0.114	0.263	1
C20orf112	0.00262336	-1.19543	0.39	0.632	1
CHD1L	0.00300499	-1.19178	0.26	0.526	1
ALG13	0.00679321	-1.19016	0.276	0.526	1
NONOP2	0.341619	-1.18939	0.268	0.316	1
CKS2	0.110908	-1.18625	0.512	0.632	1
UBB	0.250731	-1.18042	0.959	0.974	1
TRIT1	0.0221785	-1.17954	0.138	0.289	1
RBM33	0.0431639	-1.17812	0.341	0.526	1
ADK	0.000705746	-1.17755	0.179	0.474	1
PRKACB	0.155566	-1.17372	0.276	0.421	1
LMAN1	0.00892124	-1.17316	0.171	0.368	1
IL17RA	0.0427558	-1.17169	0.325	0.5	1
SUN2	0.00620511	-1.17166	0.577	0.763	1
PIGH	0.15184	-1.17037	0.163	0.263	1
GRASP	0.809893	-1.16805	0.626	0.526	1
XXYLT1	0.00513777	-1.16736	0.106	0.289	1
EIF4A3	0.00811909	-1.16458	0.772	0.816	1
SRSF9	0.492382	-1.16193	0.285	0.316	1
RP11-762H8.4	0.0129163	-1.15599	0.106	0.263	1
METTL7A	0.794536	-1.14796	0.431	0.421	1
TUBGCP4	0.00978575	-1.14237	0.114	0.289	1
ZNF516	0.0459484	-1.13986	0.431	0.605	1
CYP4V2	0.00397804	-1.13655	0.081	0.263	1
EEF2K	0.0024915	-1.13642	0.13	0.342	1
TGFBR1	0.247232	-1.13279	0.228	0.316	1
MGA	0.00906261	-1.13141	0.26	0.5	1
SLC39A4	0.000611558	-1.12882	0.114	0.368	1
ALKBH6	0.000942293	-1.12727	0.065	0.263	1
PKNOX1	0.0331269	-1.12569	0.154	0.289	1
GADD45B	0.179439	-1.1248	0.772	0.737	1
IFT57	0.0249469	-1.12352	0.163	0.316	1
DNHD1	0.151971	-1.12209	0.228	0.316	1
ZBED1	0.115138	-1.12178	0.276	0.421	1
TMEM259	0.0553869	-1.12158	0.26	0.395	1
IL27RA	0.00621784	-1.12129	0.293	0.5	1
NEU1	0.189606	-1.11771	0.382	0.474	1
CHORDC1	0.109984	-1.11151	0.431	0.5	1
MPPE1	0.428668	-1.11118	0.276	0.316	1
TFAM	0.163426	-1.1063	0.203	0.316	1
USP38	0.0800659	-1.10407	0.285	0.395	1
SYT11	0.0315006	-1.10157	0.171	0.342	1
PAK1IP1	0.00966331	-1.10106	0.138	0.316	1
RFWD2	0.0600443	-1.09807	0.146	0.263	1
CCDC144A	0.000101609	-1.09643	0.098	0.368	1
RELB	0.255908	-1.09609	0.293	0.368	1
ZMPSTE24	0.0280628	-1.08958	0.293	0.447	1
RP11-126K1.8	0.0380429	-1.0831	0.179	0.342	1
ADAM15	0.0327091	-1.08195	0.317	0.474	1
SLC39A11	0.0357717	-1.07829	0.374	0.553	1
TFEB	0.217271	-1.07795	0.317	0.395	1
FBXO21	0.0292099	-1.07614	0.236	0.395	1
DCUN1D3	0.083462	-1.07538	0.171	0.289	1
MYSM1	0.986056	-1.0745	0.285	0.289	1
FADS2	0.0247076	-1.07009	0.268	0.421	1
TEX10	0.00561366	-1.06784	0.171	0.368	1
SUCO	0.00528831	-1.06506	0.22	0.421	1
NT5DC3	0.00852126	-1.0647	0.154	0.342	1
QTRT1	0.0864552	-1.06025	0.154	0.289	1
ZNF362	0.00318868	-1.05521	0.22	0.447	1
G0S2	0.22909	-1.05464	0.195	0.289	1
FNIP1	0.351742	-1.05328	0.358	0.421	1
ZNF410	0.0158255	-1.05227	0.35	0.5	1
AC013394.2	0.0155991	-1.04931	0.593	0.737	1
GSE1	0.233676	-1.04654	0.268	0.342	1
RP11-848G14.2	0.0100188	-1.04492	0.285	0.474	1
RAD52	0.0265193	-1.04423	0.154	0.316	1
OXSM	0.0105106	-1.04349	0.236	0.421	1
GEMIN2	0.00383181	-1.03814	0.098	0.289	1
CTB-60E11.4	0.0201904	-1.0381	0.114	0.263	1
LAMA5	0.311259	-1.03363	0.195	0.263	1
PKD1	0.676543	-1.03275	0.244	0.263	1
PRMT5	0.377551	-1.03133	0.22	0.289	1
SLC7A5	0.587283	-1.02858	0.285	0.316	1
NDRG1	0.000920818	-1.02561	0.228	0.5	1
CCNYL1	0.035781	-1.02485	0.163	0.316	1
SPDYA	0.00660861	-1.02468	0.114	0.289	1
HSP90AB1	0.0953051	-1.01708	0.984	0.974	1
RP11-1143G9.4	1.00716e-05	-1.01689	0.919	0.974	0.129148
AEN	0.124873	-1.01588	0.252	0.368	1
PURB	0.092446	-1.01495	0.203	0.316	1
MIR22HG	0.0809453	-1.01261	0.171	0.289	1
GNA12	0.0511813	-1.01251	0.252	0.395	1
PPIH	0.187378	-1.01194	0.236	0.316	1
SLC19A1	0.152678	-1.00783	0.163	0.263	1
DLEU2	0.0416539	-1.00726	0.122	0.263	1
PSIP1	0.327756	-1.00598	0.268	0.316	1
IDI1	0.3331	-1.00266	0.488	0.5	1
SLC25A38	0.067445	-1.00224	0.154	0.289	1
CDK17	0.0482731	-1.00175	0.179	0.316	1
PNP	0.139476	-1.00129	0.317	0.395	1
CIDECP	0.125891	-1.00007	0.252	0.395	1
DHX38	0.00937627	-0.998895	0.195	0.395	1
METTL21A	0.0171651	-0.996964	0.439	0.605	1
SFI1	0.0875368	-0.996508	0.154	0.289	1
C7orf55-LUC7L2	0.0437746	-0.996065	0.447	0.605	1
YPEL5	0.939307	-0.994375	0.78	0.711	1
DNM2	0.03314	-0.994145	0.504	0.658	1
SEC22C	0.0513597	-0.993311	0.138	0.263	1
HCAR2	0.00928816	-0.992554	0.171	0.368	1
KIAA1468	0.165947	-0.992248	0.301	0.395	1
NPIPA1	0.325726	-0.991868	0.724	0.763	1
PLK2	0.0181735	-0.991837	0.146	0.316	1
ATXN7L3	0.118919	-0.991244	0.187	0.289	1
MAP3K3	0.0411237	-0.99101	0.163	0.316	1
MBNL2	0.147437	-0.987301	0.22	0.316	1
CCNB1IP1	0.0015957	-0.983895	0.114	0.342	1
YTHDF2	0.00230545	-0.982851	0.48	0.658	1
NFKBIE	0.12166	-0.98263	0.154	0.263	1
FAM91A1	0.0299102	-0.982434	0.22	0.368	1
AOAH	1.7909e-05	-0.982098	0.561	0.895	0.229648
CDK10	0.00128918	-0.981277	0.203	0.474	1
TCP1	0.00707554	-0.980245	0.715	0.816	1
MON2	0.693693	-0.979911	0.366	0.342	1
UBBP4	0.0676408	-0.979307	0.748	0.816	1
SUCLA2	0.339043	-0.975323	0.252	0.316	1
ALDH9A1	0.0670378	-0.971534	0.22	0.342	1
FGD5-AS1	0.265124	-0.971272	0.35	0.395	1
CCDC47	0.443894	-0.969976	0.439	0.526	1
ZNF644	0.0636313	-0.969531	0.285	0.421	1
RPS6KC1	0.169688	-0.966568	0.268	0.342	1
ARL5B	0.0208584	-0.963708	0.504	0.658	1
GNAT2	0.000459379	-0.962768	0.089	0.316	1
ZNF330	0.298791	-0.962023	0.236	0.289	1
RGS2	0.047438	-0.960151	0.789	0.842	1
SOCS4	0.0810286	-0.955279	0.195	0.342	1
PLAUR	0.0531474	-0.954826	0.724	0.842	1
CTD-2562J17.7	0.00115037	-0.954508	0.187	0.447	1
ATP6V0A1	0.0539681	-0.95226	0.317	0.447	1
MPST	0.149985	-0.952163	0.276	0.368	1
POLR3E	0.0111084	-0.950966	0.26	0.474	1
WHSC1L1	0.154846	-0.949253	0.423	0.605	1
RP11-138I1.4	0.46625	-0.94916	0.943	0.947	1
MAFF	0.923187	-0.948597	0.504	0.421	1
RBBP8	0.501063	-0.947978	0.252	0.289	1
ZBTB43	0.0898737	-0.94013	0.276	0.395	1
PTPRJ	0.058547	-0.939833	0.366	0.5	1
CLP1	0.0219829	-0.939659	0.114	0.263	1
RPRD2	0.124993	-0.937195	0.268	0.368	1
NDUFAF4	0.00397567	-0.934063	0.114	0.316	1
TTLL4	0.0210915	-0.932975	0.13	0.289	1
TLR2	0.0164317	-0.93229	0.276	0.474	1
AMPD2	0.374966	-0.929619	0.415	0.474	1
CRYBB2P1	0.0152454	-0.928895	0.122	0.289	1
PLEKHA3	0.434077	-0.926623	0.285	0.211	1
GTF3C5	0.300102	-0.925873	0.285	0.368	1
CD33	1.17402e-05	-0.924899	0.341	0.737	0.150544
ZNF592	0.368745	-0.921302	0.276	0.316	1
COASY	0.0646131	-0.919811	0.293	0.421	1
GDE1	0.101881	-0.916341	0.187	0.316	1
POP5	0.0765675	-0.91515	0.187	0.316	1
VPS11	0.847785	-0.913475	0.309	0.263	1
ZHX1	0.211951	-0.912232	0.179	0.263	1
STAG2	0.00884552	-0.911312	0.496	0.658	1
NIN	0.992644	-0.910009	0.374	0.342	1
ATP9B	0.472006	-0.906345	0.252	0.289	1
TRIM34	0.187914	-0.904028	0.179	0.263	1
NPC1	0.176744	-0.902383	0.203	0.289	1
EXT2	0.0238822	-0.902378	0.154	0.316	1
RBM23	6.0903e-05	-0.900055	0.293	0.632	0.780959
CTB-36O1.7	0.221127	-0.897577	0.228	0.289	1
RP11-256P1.1	0.231377	-0.89304	0.252	0.342	1
CCR2	0.00119704	-0.892281	0.122	0.342	1
RB1CC1	0.370077	-0.892188	0.276	0.316	1
NGRN	0.168155	-0.887366	0.301	0.395	1
VCPIP1	0.0175685	-0.882109	0.35	0.579	1
CHRAC1	0.242989	-0.881314	0.236	0.316	1
RP11-419C5.2	0.903868	-0.880483	0.333	0.342	1
PAQR7	0.00323058	-0.875823	0.244	0.5	1
CYHR1	0.0531992	-0.873615	0.203	0.342	1
SMARCAD1	0.0170949	-0.87273	0.106	0.263	1
CATSPER2P1	0.299853	-0.871638	0.667	0.711	1
MYO18A	0.144995	-0.869264	0.472	0.579	1
C19orf38	0.365009	-0.867386	0.35	0.421	1
MROH1	0.359819	-0.866976	0.236	0.289	1
TNIP1	0.92545	-0.864314	0.455	0.447	1
AKT2	0.286396	-0.864262	0.293	0.395	1
BTBD9	0.812531	-0.863577	0.26	0.263	1
GIMAP7	0.0186752	-0.863298	0.106	0.263	1
PDHX	0.00886752	-0.862294	0.187	0.368	1
SACS	0.134465	-0.862149	0.171	0.289	1
MDN1	0.468664	-0.861321	0.252	0.184	1
RAD9A	0.116436	-0.860846	0.236	0.342	1
OXSR1	0.000860564	-0.857755	0.431	0.711	1
KIAA0907	0.0637804	-0.856621	0.187	0.316	1
CHERP	0.044709	-0.855508	0.252	0.395	1
TMEM154	0.212202	-0.853911	0.252	0.342	1
RP11-473I1.9	0.563118	-0.852768	0.415	0.447	1
PPWD1	0.482446	-0.852594	0.26	0.316	1
SREK1IP1	0.406817	-0.852258	0.244	0.289	1
WDR33	0.591899	-0.852129	0.553	0.553	1
NPIPA5	0.157398	-0.8511	0.252	0.368	1
RHOH	0.300134	-0.85108	0.301	0.237	1
EIF2D	0.969897	-0.850634	0.285	0.263	1
TAF2	0.047889	-0.849554	0.211	0.368	1
ABCC10	0.0195097	-0.849514	0.114	0.263	1
LRIF1	0.879564	-0.849327	0.317	0.263	1
RP11-705C15.2	0.023677	-0.848857	0.228	0.395	1
UBAP1	0.038923	-0.8457	0.309	0.447	1
TMEM189	0.0112373	-0.843793	0.179	0.368	1
ANKHD1-EIF4EBP3	0.0921152	-0.842638	0.211	0.342	1
FCGR2C	0.196901	-0.842409	0.333	0.447	1
PQLC1	0.0176037	-0.838187	0.171	0.342	1
MAP2K6	0.0266387	-0.837584	0.114	0.263	1
LINC00969	0.0164789	-0.83715	0.488	0.632	1
C1orf123	0.0957307	-0.835703	0.244	0.368	1
C6orf211	0.10523	-0.834798	0.228	0.342	1
MKNK2	0.42123	-0.833084	0.626	0.658	1
TEN1	0.0576252	-0.830764	0.203	0.342	1
OSBPL9	0.101847	-0.829985	0.407	0.526	1
PRR4	0.774528	-0.829109	0.301	0.342	1
SDHAP1	0.383492	-0.827875	0.382	0.447	1
NBPF12	0.666816	-0.827756	0.398	0.421	1
ANTXR2	0.00999048	-0.82771	0.341	0.579	1
XXbac-BPG252P9.10	0.0757372	-0.827577	0.163	0.289	1
HBP1	0.639377	-0.827438	0.35	0.316	1
FAM73B	0.0233477	-0.825967	0.154	0.316	1
FAF2	0.0249143	-0.825143	0.22	0.395	1
PLEKHJ1	0.0298088	-0.824601	0.447	0.553	1
AC010733.5	0.0695287	-0.823753	0.195	0.342	1
COPS8	0.320549	-0.820619	0.244	0.289	1
STAMBP	0.789943	-0.819374	0.309	0.289	1
MILR1	0.0475404	-0.819362	0.22	0.368	1
KCTD9	0.112394	-0.819321	0.138	0.263	1
PUM1	0.0536858	-0.818906	0.52	0.579	1
SAYSD1	0.032772	-0.816886	0.122	0.263	1
SLC4A7	0.0295153	-0.816176	0.163	0.316	1
ADAM28	0.342322	-0.816	0.358	0.447	1
KATNA1	0.636464	-0.811024	0.22	0.263	1
PIH1D1	0.0363319	-0.809853	0.341	0.5	1
NSMAF	0.304908	-0.809515	0.455	0.526	1
PFDN4	0.00232688	-0.809358	0.195	0.447	1
ACIN1	0.0182785	-0.806581	0.504	0.684	1
SLC38A2	0.147391	-0.806444	0.797	0.816	1
SIAH1	0.218292	-0.806318	0.179	0.263	1
NAE1	0.253065	-0.80453	0.187	0.263	1
DNPH1	0.230647	-0.800747	0.439	0.474	1
NDEL1	0.478582	-0.800156	0.642	0.658	1
XBP1	0.0686458	-0.799979	0.358	0.5	1
LRCH4	0.0339914	-0.795692	0.285	0.474	1
AC144530.1	0.142204	-0.794778	0.154	0.263	1
COX7B	0.0368312	-0.794111	0.642	0.816	1
MLEC	0.00303515	-0.794094	0.22	0.447	1
PPARGC1B	0.286689	-0.793563	0.179	0.263	1
SP1	0.019509	-0.791986	0.333	0.553	1
CEP135	0.0938164	-0.791493	0.195	0.316	1
NME7	0.173152	-0.791467	0.39	0.474	1
DICER1	0.781674	-0.791057	0.293	0.263	1
AHSA1	0.0852575	-0.78965	0.569	0.711	1
HMBOX1	0.0019356	-0.788601	0.276	0.526	1
SLC39A9	0.0124925	-0.78778	0.382	0.605	1
TCERG1	0.00552491	-0.787148	0.537	0.684	1
MCOLN1	0.0855202	-0.786589	0.171	0.289	1
PAG1	0.61211	-0.784756	0.268	0.211	1
SETDB1	0.0646403	-0.783707	0.203	0.342	1
GRPEL1	0.636026	-0.783218	0.439	0.447	1
WDFY1	0.622602	-0.782532	0.301	0.289	1
SEC24A	0.0497456	-0.781063	0.187	0.342	1
IVD	0.138722	-0.780667	0.26	0.368	1
DNAJA1	0.0302537	-0.780652	0.911	0.868	1
DDHD1	0.182447	-0.77989	0.26	0.368	1
RRN3P2	0.0208854	-0.779003	0.407	0.579	1
PPP6R3	0.267757	-0.778965	0.577	0.684	1
XPO1	0.00299449	-0.776793	0.512	0.684	1
PTGS2	0.143451	-0.776676	0.244	0.368	1
IRAK2	0.214421	-0.776165	0.285	0.368	1
RP11-651P23.4	0.94451	-0.775687	0.268	0.237	1
RP11-1212A22.1	0.0190244	-0.775532	0.154	0.342	1
TAF1D	0.459915	-0.774722	0.577	0.579	1
USPL1	0.420183	-0.773804	0.244	0.289	1
BTAF1	0.0266851	-0.773333	0.593	0.789	1
SLC35F6	0.995054	-0.772856	0.577	0.605	1
CHD2	0.00461202	-0.772768	0.569	0.789	1
DNAJB6	0.164158	-0.772453	0.797	0.711	1
PIK3R4	0.0629598	-0.772072	0.171	0.289	1
PAFAH1B3	0.00198871	-0.771321	0.22	0.474	1
TMEM138	0.171125	-0.770422	0.163	0.263	1
RDX	0.605102	-0.768925	0.325	0.263	1
GPR89A	0.423986	-0.768231	0.228	0.263	1
PRKCSH	0.19727	-0.766707	0.593	0.684	1
MYO5A	0.191444	-0.766344	0.39	0.474	1
RPS2P5	7.30929e-05	-0.766263	0.78	0.921	0.93727
DUSP2	0.244572	-0.765405	0.707	0.816	1
AEBP2	0.00756889	-0.765384	0.325	0.553	1
HDAC5	0.0308355	-0.765292	0.301	0.474	1
ZBTB17	0.118977	-0.765148	0.163	0.263	1
YBX1	0.10113	-0.762761	0.764	0.816	1
ERCC8	0.00110025	-0.762012	0.065	0.263	1
NELFCD	0.0859175	-0.760209	0.504	0.632	1
AZIN1	0.0422335	-0.760115	0.561	0.658	1
REV3L	0.00060208	-0.759296	0.268	0.579	1
SPDYE3	0.165137	-0.757268	0.22	0.342	1
TSC22D4	0.65746	-0.757151	0.244	0.263	1
NABP2	0.103455	-0.752323	0.179	0.289	1
RP11-746M1.1	0.000717527	-0.752153	0.341	0.658	1
MRPS24	0.0247169	-0.752117	0.398	0.579	1
SMG7	0.0149589	-0.750613	0.333	0.553	1
SIRPA	0.00475148	-0.748484	0.26	0.526	1
CTD-2547E10.2	0.00139524	-0.748347	0.724	0.868	1
TTLL5	0.144289	-0.747678	0.211	0.316	1
ITGB1P1	0.170366	-0.746711	0.285	0.368	1
CD93	0.00166104	-0.746024	0.39	0.684	1
P2RY8	0.0653156	-0.745632	0.236	0.368	1
EXOSC6	0.768508	-0.745332	0.35	0.316	1
VAPB	0.402663	-0.745207	0.228	0.289	1
LCORL	0.04992	-0.743888	0.211	0.395	1
CYTH2	0.0535295	-0.741543	0.203	0.342	1
TMEM167B	0.00449871	-0.74077	0.171	0.395	1
CASP8	0.150234	-0.740665	0.333	0.447	1
EIF2AK4	0.175988	-0.740465	0.382	0.5	1
DENND1A	0.281735	-0.739502	0.35	0.421	1
MAZ	0.846156	-0.738277	0.39	0.342	1
MRPL48	0.0898217	-0.737226	0.244	0.368	1
RCSD1	0.00929712	-0.736749	0.415	0.632	1
TSN	0.00661666	-0.736319	0.301	0.526	1
MT-CO3	0.110397	-0.736113	0.992	0.974	1
EMC3	0.286834	-0.735057	0.39	0.447	1
RCN1	0.0443026	-0.734257	0.179	0.316	1
ARHGEF7	0.0349293	-0.733213	0.341	0.5	1
SREK1	0.0420511	-0.732199	0.325	0.5	1
UBC	0.035551	-0.731983	1	1	1
OXR1	0.1089	-0.731636	0.22	0.342	1
SNX13	0.00166895	-0.72902	0.179	0.447	1
RP11-676M6.1	0.205723	-0.728804	0.496	0.553	1
LGALS2	5.15718e-05	-0.728158	0.659	0.895	0.661305
MTM1	0.568975	-0.727721	0.228	0.263	1
GPBP1L1	0.376482	-0.72483	0.553	0.684	1
SLC9A3R1	0.250596	-0.724726	0.203	0.289	1
GTF2I	0.653296	-0.724117	0.569	0.605	1
GUSBP3	0.00582516	-0.723708	0.293	0.553	1
PABPC4	0.00407111	-0.723685	0.285	0.5	1
FOXN3	0.232558	-0.722342	0.496	0.605	1
VASP	0.380376	-0.722127	0.561	0.605	1
STIP1	0.160261	-0.722031	0.602	0.684	1
PARVG	0.000249037	-0.720327	0.821	1	1
NFATC1	0.244709	-0.719499	0.285	0.368	1
CSTF3	0.402679	-0.719477	0.195	0.263	1
SCAF4	0.026124	-0.71916	0.358	0.553	1
CYP2S1	0.159646	-0.717785	0.577	0.711	1
ATXN1	0.0679712	-0.717729	0.236	0.368	1
TIMM23	0.00173143	-0.717079	0.398	0.684	1
STX3	0.0485383	-0.717015	0.171	0.316	1
C20orf24	0.132894	-0.716535	0.301	0.395	1
GPR107	0.629807	-0.716124	0.236	0.263	1
CD83	0.0219958	-0.716089	0.886	0.921	1
GALK1	0.0129216	-0.714741	0.203	0.421	1
SMG1P1	0.000805451	-0.713985	0.821	0.974	1
NELFA	0.572568	-0.713798	0.252	0.263	1
IL6R	0.00180792	-0.713397	0.382	0.658	1
PCF11	0.00155175	-0.713286	0.366	0.632	1
PDS5A	0.0771003	-0.71278	0.48	0.605	1
ABCF2	0.00351924	-0.71254	0.22	0.474	1
PRPF39	0.411212	-0.712149	0.333	0.368	1
AP3M1	0.298148	-0.71165	0.252	0.316	1
FBXL5	0.0551607	-0.711106	0.35	0.5	1
CES2	0.848103	-0.710985	0.244	0.263	1
MINK1	0.111271	-0.710614	0.276	0.421	1
CSK	0.19355	-0.710176	0.691	0.763	1
PTAFR	0.0182366	-0.709463	0.317	0.5	1
MVD	0.3022	-0.707252	0.293	0.368	1
RP4-592A1.2	0.688824	-0.706201	0.252	0.263	1
RP3-508I15.18	0.0369463	-0.705144	0.301	0.447	1
HMOX1	0.0641423	-0.704892	0.211	0.342	1
SP2	0.255578	-0.703512	0.325	0.211	1
PLEKHB2	0.0369064	-0.703263	0.764	0.789	1
CDK16	0.264052	-0.703041	0.276	0.395	1
E2F4	0.349126	-0.702753	0.268	0.342	1
ZNF148	0.0605634	-0.702724	0.171	0.316	1
PTMS	0.0675706	-0.702686	0.325	0.5	1
RDH11	0.525159	-0.70188	0.293	0.342	1
INPPL1	0.0554447	-0.701742	0.268	0.447	1
HCFC1	0.363323	-0.70169	0.675	0.632	1
HM13	0.022265	-0.700775	0.813	0.842	1
SLC12A7	0.0509771	-0.700294	0.35	0.474	1
RABL2B	0.0506194	-0.700179	0.203	0.342	1
SPNS3	0.0113831	-0.698971	0.179	0.395	1
ABHD3	0.00085139	-0.698685	0.244	0.526	1
NOL10	0.00807461	-0.698498	0.122	0.316	1
GAPVD1	0.106164	-0.698377	0.317	0.447	1
TM9SF4	0.00826526	-0.698021	0.325	0.553	1
C1orf63	0.00139257	-0.696838	0.642	0.816	1
FILIP1L	0.491002	-0.695433	0.22	0.263	1
RC3H2	0.309516	-0.694505	0.309	0.368	1
PCNXL4	0.905922	-0.69437	0.317	0.316	1
PTP4A1	0.272575	-0.693988	0.61	0.658	1
HNRNPUL1	0.094275	-0.693698	0.764	0.895	1
GLTP	0.664317	-0.693404	0.39	0.368	1
MRPS28	0.0965932	-0.692777	0.236	0.368	1
PRKX	0.366436	-0.692685	0.301	0.211	1
ARHGAP26	0.219557	-0.691636	0.26	0.342	1
PYGO2	0.0295615	-0.691562	0.122	0.263	1
TOB2	0.363848	-0.690749	0.447	0.526	1
CREB1	0.384286	-0.689576	0.293	0.342	1
SLC35F2	0.094673	-0.68871	0.203	0.342	1
CAMLG	0.219422	-0.688454	0.358	0.447	1
CAMTA2	0.432972	-0.688173	0.293	0.368	1
CCDC84	0.218959	-0.687994	0.171	0.263	1
ADH5	0.321939	-0.68765	0.228	0.289	1
MRPL12	0.0188449	-0.687455	0.26	0.447	1
RLF	0.0478762	-0.687117	0.382	0.5	1
LIMK1	0.92675	-0.687047	0.415	0.368	1
ZC3H12A	0.0462964	-0.68701	0.447	0.605	1
RPAP1	0.0180302	-0.68597	0.146	0.316	1
PREB	0.138983	-0.685867	0.228	0.342	1
CTBS	0.041918	-0.685368	0.276	0.421	1
GDAP2	0.365344	-0.684345	0.26	0.316	1
NSRP1	0.278752	-0.683598	0.325	0.395	1
CCL3	0.395259	-0.681981	0.236	0.289	1
INTS7	0.00882436	-0.6819	0.13	0.316	1
SIK1	0.00909825	-0.681688	0.602	0.789	1
TUBB4B	0.159759	-0.679652	0.724	0.789	1
BTF3L4P2	0.59601	-0.679474	0.358	0.395	1
RAVER1	0.106906	-0.679123	0.146	0.263	1
SLC25A24	0.762687	-0.67859	0.366	0.368	1
NUP210	0.152974	-0.678163	0.431	0.579	1
HECTD1	0.548131	-0.67804	0.333	0.263	1
PABPN1	0.188117	-0.677272	0.61	0.658	1
NFAM1	0.0936423	-0.676958	0.309	0.447	1
POLR2J2	0.00813179	-0.676939	0.236	0.447	1
CHCHD3P3	0.0904943	-0.676613	0.26	0.368	1
GNAI2	0.14333	-0.67437	0.748	0.789	1
ICAM1	0.000342194	-0.673876	0.74	0.895	1
SH3GL1	0.434521	-0.672629	0.276	0.316	1
FLI1	0.610195	-0.672255	0.325	0.342	1
PPP1R10	0.0575797	-0.672025	0.439	0.579	1
SSU72	0.0254092	-0.671471	0.488	0.711	1
CREM	0.89854	-0.671112	0.512	0.474	1
RNF139	0.812086	-0.67083	0.268	0.263	1
PRPF38B	0.00230484	-0.670488	0.52	0.789	1
IER3	0.0982838	-0.670276	0.244	0.368	1
C1orf52	0.177657	-0.669674	0.22	0.316	1
GMPR2	0.0715018	-0.66828	0.203	0.342	1
NSUN5P2	0.0481458	-0.667231	0.195	0.368	1
GPCPD1	0.0231485	-0.667107	0.61	0.684	1
CERK	0.0934506	-0.666947	0.285	0.395	1
NAMPT	0.115161	-0.666724	0.894	0.895	1
SGK3	0.296089	-0.664833	0.341	0.421	1
ZC3H11A	0.0509472	-0.664503	0.358	0.5	1
BCL10	0.113464	-0.664333	0.593	0.658	1
ZNF460	0.0181235	-0.664161	0.317	0.5	1
RNF111	0.521602	-0.664129	0.398	0.447	1
RNF185	0.423373	-0.663241	0.195	0.263	1
ZC3H7A	0.168001	-0.662045	0.26	0.342	1
RPL9P7	0.0906706	-0.661477	0.699	0.763	1
DNAJC3	0.0302739	-0.660324	0.699	0.842	1
NAMPTL	0.41351	-0.659437	0.715	0.711	1
SPDYE6	0.0600633	-0.659243	0.366	0.5	1
HNRNPA0	0.00867054	-0.65811	0.431	0.658	1
EIF5	0.00548963	-0.657722	0.772	0.868	1
ADD1	0.00413844	-0.657484	0.309	0.553	1
SBDSP1	0.183924	-0.657332	0.285	0.158	1
CTDNEP1	0.0158968	-0.657331	0.203	0.395	1
ACLY	0.294919	-0.65733	0.528	0.579	1
THEM4	0.942317	-0.656835	0.325	0.289	1
FAM168A	0.374905	-0.656332	0.374	0.289	1
RP11-785H5.1	0.11592	-0.656021	0.244	0.342	1
IPO9	0.574134	-0.65582	0.309	0.342	1
TARS	0.794781	-0.655474	0.407	0.395	1
SELK	0.039506	-0.654697	0.797	0.868	1
MED25	0.144593	-0.654013	0.187	0.289	1
GIGYF1	0.256219	-0.650084	0.569	0.447	1
TMEM50B	0.0520097	-0.649187	0.48	0.632	1
ZBTB1	0.0864552	-0.649053	0.317	0.5	1
YTHDC1	0.307946	-0.648271	0.504	0.526	1
PITRM1	0.20114	-0.64811	0.301	0.368	1
SLFN11	0.170245	-0.647696	0.236	0.342	1
SPINT1	0.0850067	-0.64746	0.301	0.421	1
ARL4A	0.40829	-0.646652	0.244	0.289	1
HIPK1	0.594982	-0.645501	0.683	0.605	1
IVNS1ABP	0.128806	-0.645272	0.593	0.711	1
PDPK2	0.235561	-0.644991	0.195	0.289	1
RNF138	0.00407369	-0.644051	0.333	0.632	1
RPS26P6	0.109705	-0.643319	0.366	0.447	1
MRRF	0.724261	-0.643099	0.276	0.237	1
CHMP1B	0.169041	-0.642606	0.748	0.789	1
TTL	0.995813	-0.642562	0.252	0.237	1
PHIP	0.468804	-0.642089	0.455	0.474	1
ARHGAP31	0.436027	-0.642074	0.634	0.711	1
PTCD3	0.236139	-0.641976	0.268	0.368	1
ABCE1	0.365009	-0.640454	0.341	0.447	1
ANO6	0.196527	-0.638857	0.236	0.342	1
MB21D1	0.0232857	-0.638299	0.187	0.368	1
ZNF106	0.021755	-0.638179	0.569	0.711	1
ZDHHC2	0.871079	-0.637629	0.285	0.289	1
DAPK1	0.136279	-0.63748	0.504	0.605	1
CAND1	0.0963361	-0.634937	0.341	0.474	1
DPYD	0.232213	-0.633436	0.39	0.474	1
DDX39A	0.00331004	-0.633183	0.577	0.789	1
CACYBPP2	0.662128	-0.632812	0.236	0.263	1
ERCC1	0.0402701	-0.632185	0.528	0.711	1
PPRC1	0.0473288	-0.631972	0.268	0.447	1
CCDC59	0.766721	-0.631095	0.317	0.316	1
ANKRD13D	0.0913725	-0.630438	0.187	0.316	1
SOD2	0.101989	-0.630407	0.789	0.816	1
B3GNT2	0.464554	-0.629661	0.211	0.263	1
BTBD1	0.173086	-0.629088	0.171	0.263	1
AGPAT3	0.13791	-0.62848	0.358	0.211	1
LRRFIP2	0.157507	-0.628343	0.382	0.5	1
LIN7C	0.220236	-0.628109	0.268	0.342	1
DNAJC2	0.00191167	-0.627142	0.211	0.474	1
AAK1	0.567489	-0.627134	0.301	0.237	1
KLF10	0.0541519	-0.626441	0.528	0.658	1
MORF4L2	0.0359196	-0.625649	0.602	0.763	1
DKC1	0.820642	-0.625424	0.325	0.289	1
ANKRD17	0.0260734	-0.625292	0.301	0.474	1
ARHGAP30	0.603438	-0.625101	0.675	0.632	1
SPTAN1	0.360083	-0.624472	0.293	0.368	1
AC005944.2	0.040642	-0.623947	0.203	0.368	1
SUMO2P1	0.0192537	-0.623326	0.309	0.5	1
TICAM1	0.749899	-0.623323	0.317	0.342	1
POLE4	0.188149	-0.623149	0.171	0.263	1
SLC8A1-AS1	0.696896	-0.623124	0.463	0.421	1
AL022328.1	0.190099	-0.622904	0.171	0.263	1
CELF1	0.0179199	-0.622455	0.618	0.763	1
RUNX1	0.155566	-0.622364	0.48	0.605	1
CKS1B	0.214486	-0.62027	0.195	0.289	1
ASH1L	0.52228	-0.619998	0.455	0.474	1
ITGB7	0.233439	-0.619677	0.35	0.474	1
CASP10	0.429166	-0.618272	0.317	0.211	1
STT3B	0.00393897	-0.617228	0.22	0.447	1
FYN	0.436311	-0.617019	0.26	0.316	1
SH3KBP1	0.0520947	-0.616993	0.545	0.711	1
FAM127A	0.298142	-0.615926	0.374	0.447	1
ANGEL2	0.918246	-0.614904	0.309	0.289	1
RP11-78A19.3	0.121699	-0.614595	0.707	0.763	1
CSNK1G2	0.624938	-0.613698	0.268	0.211	1
CTR9	0.46092	-0.61307	0.211	0.289	1
STK10	0.00789513	-0.612908	0.553	0.789	1
LINC00623	0.233617	-0.612592	0.179	0.263	1
G6PC3	0.88611	-0.612449	0.325	0.263	1
USP1	0.0454344	-0.612073	0.236	0.395	1
SGSH	0.154719	-0.611051	0.154	0.263	1
SNRNP40	0.467816	-0.610968	0.382	0.421	1
SLC25A45	0.125608	-0.610816	0.398	0.526	1
HDAC3	0.516651	-0.610386	0.455	0.474	1
MCTP1	0.0169218	-0.609331	0.52	0.658	1
PIGF	0.0265795	-0.608414	0.171	0.342	1
G6PD	0.214597	-0.607783	0.333	0.395	1
SLC3A2	0.348866	-0.607577	0.537	0.632	1
PTRH2	0.0175459	-0.607199	0.171	0.368	1
NKAP	0.242671	-0.606375	0.187	0.263	1
RP1-56K13.3	0.187187	-0.606302	0.48	0.553	1
C19orf43	0.0018199	-0.60455	0.35	0.632	1
CUL3	0.384991	-0.603497	0.244	0.316	1
RNF19A	0.059235	-0.602965	0.317	0.474	1
SKA2	0.797809	-0.602957	0.358	0.342	1
RCOR3	0.487609	-0.602817	0.22	0.263	1
SLC9A9	0.0135343	-0.60122	0.22	0.421	1
SMG1	0.0691435	-0.600945	0.943	0.947	1
DPP8	0.000956385	-0.600705	0.293	0.605	1
RGPD6	0.414388	-0.600636	0.415	0.368	1
UTP3	0.164443	-0.600473	0.195	0.289	1
TOX4	0.395786	-0.599853	0.585	0.658	1
TAF12	0.217491	-0.599749	0.293	0.368	1
OIP5-AS1	0.304331	-0.599659	0.39	0.474	1
LTV1	0.024676	-0.599483	0.285	0.474	1
APLP2	0.524511	-0.599315	0.52	0.5	1
BRD2	0.187508	-0.598817	0.927	0.921	1
CHCHD3	0.0389736	-0.597277	0.691	0.789	1
HIBCH	0.112258	-0.597111	0.171	0.289	1
SEC31A	0.0409622	-0.597081	0.626	0.737	1
RBM22	0.0134366	-0.596704	0.309	0.526	1
CCDC22	0.111963	-0.596517	0.154	0.263	1
SNRPEP2	0.0530866	-0.595875	0.285	0.447	1
DNAJC4	0.155451	-0.594173	0.553	0.632	1
CRKL	0.556487	-0.592743	0.415	0.316	1
PRDM2	0.576192	-0.592613	0.463	0.395	1
KLHDC4	0.0724838	-0.591953	0.195	0.342	1
HEATR3	0.0376522	-0.591489	0.114	0.263	1
NCF1B	0.95726	-0.591432	0.415	0.395	1
LINC00116	0.0404069	-0.590957	0.179	0.342	1
EPRS	0.218732	-0.590193	0.398	0.474	1
AKNA	0.0334587	-0.588322	0.618	0.816	1
TMF1	0.948794	-0.588107	0.374	0.368	1
DDX27	0.00203846	-0.587671	0.585	0.816	1
EFTUD2	0.0261944	-0.586941	0.512	0.711	1
FKBP15	0.530723	-0.586646	0.52	0.447	1
CAPN1	0.37984	-0.586631	0.585	0.579	1
MBD4	0.102131	-0.586425	0.293	0.421	1
KCTD20	0.473205	-0.585319	0.431	0.421	1
WDR7	0.10771	-0.585154	0.179	0.289	1
DRG1	0.0201972	-0.584895	0.285	0.474	1
MLLT6	0.601796	-0.584283	0.301	0.237	1
ATG16L2	0.220084	-0.584001	0.496	0.579	1
PBXIP1	0.410171	-0.583988	0.22	0.289	1
KDM5A	0.0692409	-0.583569	0.585	0.684	1
P2RX1	0.0249675	-0.582968	0.146	0.316	1
TPGS2	0.0201169	-0.582484	0.26	0.447	1
MSRB1	0.0510816	-0.581984	0.366	0.526	1
FCGR1B	0.997907	-0.580924	0.252	0.237	1
RP11-667K14.3	0.41189	-0.580681	0.252	0.316	1
RAF1	0.202717	-0.580636	0.398	0.5	1
SETD5-AS1	0.132677	-0.579357	0.244	0.368	1
MRPS12	0.0273874	-0.578321	0.276	0.5	1
MRPS27	0.0345981	-0.578308	0.285	0.474	1
GNS	0.15773	-0.578228	0.585	0.632	1
SEC16A	0.119755	-0.578166	0.48	0.605	1
ARL2BP	0.0440811	-0.578103	0.154	0.289	1
OPA3	0.054436	-0.578017	0.268	0.421	1
RCOR1	0.00820123	-0.577828	0.26	0.474	1
DPP9	0.0663454	-0.577818	0.472	0.605	1
DNAJB9	0.185099	-0.577655	0.431	0.553	1
MTATP6P1	0.00570912	-0.576969	0.797	1	1
SH3BP2	0.290176	-0.57574	0.585	0.711	1
G3BP1	0.123672	-0.575445	0.634	0.711	1
RPL41P1	0.149533	-0.575027	0.976	1	1
SS18L2	0.152971	-0.573423	0.366	0.447	1
MED17	0.0898137	-0.572618	0.154	0.263	1
GMPPB	0.278823	-0.571132	0.22	0.289	1
TRIO	0.101389	-0.571125	0.407	0.526	1
C3orf58	0.0165825	-0.570892	0.415	0.579	1
MATR3	0.0954201	-0.569261	0.813	0.816	1
TNFAIP3	0.460404	-0.569043	0.756	0.737	1
SNRNP70	0.341259	-0.568939	0.203	0.263	1
TMEM39B	0.109554	-0.567885	0.146	0.263	1
GALNT11	0.010403	-0.567631	0.154	0.342	1
MRPS30	0.184296	-0.567332	0.171	0.263	1
CPSF1	0.151092	-0.566954	0.293	0.421	1
BTBD7	1	-0.56659	0.26	0.237	1
ASNSD1	0.00208981	-0.566376	0.114	0.342	1
DUT	0.916528	-0.566227	0.268	0.263	1
ABRACL	0.410181	-0.566123	0.545	0.553	1
ELP2	0.218669	-0.565965	0.293	0.395	1
LETMD1	0.40433	-0.565798	0.268	0.342	1
MAP3K14	0.0834282	-0.565564	0.301	0.447	1
RP11-252A24.2	0.0275294	-0.56551	0.114	0.263	1
SF3B4	0.331806	-0.565345	0.585	0.658	1
RFK	0.663161	-0.564894	0.244	0.263	1
MAPK8IP3	0.0618882	-0.564573	0.285	0.447	1
SLC46A3	0.415999	-0.564502	0.236	0.289	1
RALBP1	0.00482094	-0.564324	0.203	0.421	1
PCYT1A	0.444578	-0.563597	0.374	0.447	1
IFRD1	0.442133	-0.563515	0.634	0.658	1
SNX30	0.739609	-0.56322	0.301	0.316	1
RPL7P23p	0.0502758	-0.563146	0.39	0.553	1
GHRL	0.153853	-0.562999	0.203	0.316	1
ATP8B4	0.0816138	-0.561737	0.285	0.421	1
ZNF721	0.211294	-0.561634	0.22	0.316	1
PITHD1	0.360878	-0.561579	0.407	0.5	1
PQLC3	0.874619	-0.560882	0.317	0.289	1
CTDSP2	0.347751	-0.560381	0.333	0.395	1
TPK1	0.0310235	-0.559866	0.211	0.368	1
RP11-603J24.9	0.387911	-0.559822	0.203	0.263	1
STMN1	0.13898	-0.55961	0.228	0.342	1
CAAP1	0.337074	-0.559237	0.22	0.289	1
MFSD1	0.000832065	-0.558426	0.797	0.895	1
ERVK3-1	0.587441	-0.557415	0.545	0.526	1
AMZ2	0.969718	-0.5573	0.415	0.395	1
CHCHD5	0.50497	-0.55476	0.268	0.316	1
SKAP2	0.0904186	-0.554477	0.585	0.711	1
NCOA6	0.79298	-0.554302	0.455	0.474	1
RP11-1319K7.1	0.00111557	-0.554223	0.252	0.553	1
TELO2	0.0606514	-0.553524	0.211	0.368	1
TRAPPC6A	0.0440823	-0.553346	0.22	0.395	1
AFF4	0.0404201	-0.553259	0.618	0.816	1
PHLDB3	0.154846	-0.55319	0.268	0.368	1
DIS3	0.0585222	-0.553143	0.211	0.368	1
MBTPS1	0.124628	-0.553125	0.163	0.263	1
MRPL13	0.536329	-0.551	0.317	0.342	1
SLC1A5	0.523569	-0.550539	0.569	0.553	1
SPNS1	0.0668807	-0.550485	0.333	0.474	1
ATP6V1A	0.203533	-0.548098	0.561	0.579	1
HCG18	0.791658	-0.547997	0.276	0.289	1
HLA-DQB2	0.539823	-0.547531	0.984	1	1
PLXND1	0.741284	-0.546577	0.309	0.316	1
CPT1A	0.918243	-0.545932	0.61	0.605	1
DNAJA4	0.0354911	-0.545131	0.309	0.474	1
POLDIP3	0.117544	-0.544248	0.366	0.474	1
WAS	0.924671	-0.543815	0.431	0.447	1
PLEK	0.221547	-0.543779	0.927	0.921	1
ANKRD13A	0.322805	-0.54377	0.268	0.342	1
C5orf45	0.222113	-0.543252	0.472	0.579	1
SEC11A	0.0106206	-0.543236	0.642	0.816	1
RNF216	0.0694546	-0.543013	0.374	0.526	1
KIAA1109	0.748669	-0.542563	0.366	0.368	1
MAN2C1	0.415672	-0.542515	0.382	0.474	1
APAF1	0.0256409	-0.542228	0.341	0.579	1
MT-ATP8	0.566458	-0.541198	0.984	1	1
AC120194.1	0.0264999	-0.540616	0.626	0.737	1
PLBD1	0.0504109	-0.540554	0.358	0.5	1
STK32C	0.171245	-0.54055	0.195	0.289	1
SRSF11	0.0261406	-0.539971	0.715	0.921	1
EIF3A	0.522242	-0.539463	0.748	0.763	1
KDSR	0.784333	-0.539311	0.398	0.368	1
CX3CR1	0.388224	-0.538925	0.309	0.368	1
RP11-543P15.1	0.139157	-0.538807	0.545	0.579	1
ALKBH7	0.00199001	-0.538122	0.366	0.711	1
HCG4P5	0.113544	-0.537998	0.634	0.737	1
TCF7L2	0.000541515	-0.537685	0.057	0.263	1
LTN1	0.0554437	-0.537528	0.211	0.368	1
RHOQ	0.0554925	-0.536672	0.252	0.395	1
CAMK2G	0.374825	-0.536266	0.26	0.316	1
TRMT112	0.0149417	-0.535906	0.699	0.842	1
ELF2	0.54318	-0.535821	0.39	0.421	1
RP11-122C9.1	0.028304	-0.535763	0.78	0.842	1
ATG7	0.00803336	-0.535612	0.407	0.658	1
ELP3	0.12756	-0.535189	0.228	0.342	1
FTH1P23	0.414336	-0.535053	0.585	0.658	1
AFMID	0.564534	-0.533839	0.398	0.447	1
CCDC88A	0.0108299	-0.533751	0.797	0.868	1
NDUFV1	0.319079	-0.533725	0.683	0.711	1
ARF4	0.0328219	-0.532216	0.667	0.789	1
MT-ND6	0.617202	-0.531623	0.919	0.868	1
SMS	0.654705	-0.530668	0.341	0.368	1
ATRAID	0.413171	-0.530533	0.472	0.553	1
SNX29	0.126115	-0.529879	0.252	0.368	1
KIAA0020	0.932772	-0.529513	0.268	0.263	1
PNN	0.198551	-0.529051	0.496	0.526	1
FYB	0.831651	-0.528204	0.642	0.579	1
PTPN22	0.441888	-0.527676	0.382	0.421	1
PRPF4	0.0677563	-0.527288	0.374	0.526	1
TMLHE	0.29467	-0.527026	0.203	0.289	1
OXA1L	0.0489643	-0.527018	0.715	0.763	1
PHLDA2	0.266091	-0.524756	0.301	0.395	1
ANP32A	0.0513025	-0.524607	0.715	0.842	1
TNFRSF1A	0.260875	-0.524508	0.537	0.605	1
PARGP1	0.0485099	-0.524427	0.13	0.263	1
APPBP2	0.0523799	-0.524093	0.146	0.289	1
SETD1B	0.203338	-0.523775	0.203	0.316	1
ARMC6	0.0799463	-0.523227	0.244	0.395	1
UROS	0.171245	-0.52302	0.26	0.368	1
FBXO11	0.202159	-0.52266	0.252	0.342	1
CYCS	0.479068	-0.522188	0.846	0.868	1
CUL2	0.146688	-0.522163	0.236	0.342	1
ALKBH5	0.468335	-0.521906	0.26	0.316	1
CARD8	0.274499	-0.521788	0.504	0.421	1
EPB41L4A-AS1	0.323862	-0.520955	0.228	0.316	1
FAM126B	0.0404165	-0.520734	0.187	0.342	1
SQSTM1	0.00852001	-0.520725	0.691	0.868	1
LUC7L3	0.0121636	-0.520586	0.634	0.789	1
TCOF1	0.790158	-0.520491	0.797	0.737	1
TMEM175	0.968248	-0.520171	0.35	0.342	1
ATP1B1	0.0587597	-0.520162	0.585	0.711	1
SKIV2L	0.116609	-0.519888	0.195	0.316	1
WDR45	0.175124	-0.519322	0.276	0.368	1
ASCC3	0.920842	-0.519063	0.504	0.553	1
NNT	0.00402156	-0.518571	0.244	0.5	1
IRF1	0.324674	-0.518453	0.715	0.711	1
UBAC1	0.132005	-0.518342	0.154	0.263	1
DCP1A	0.0213678	-0.517309	0.358	0.526	1
CREB5	0.225444	-0.517175	0.276	0.395	1
UBE2V2	0.2113	-0.51706	0.52	0.632	1
CYBB	0.104194	-0.514904	0.618	0.711	1
ZFAND2A	0.0554494	-0.514657	0.35	0.5	1
PRPF6	0.720437	-0.51383	0.455	0.474	1
EAF1	0.539555	-0.513274	0.366	0.289	1
FKBP3	0.0194247	-0.512432	0.317	0.526	1
SMG5	0.0931598	-0.51224	0.276	0.395	1
THOC2	0.279912	-0.512012	0.537	0.605	1
SNN	0.0567709	-0.511708	0.317	0.474	1
ARFGAP2	0.112237	-0.511557	0.488	0.632	1
CNOT1	0.886288	-0.510731	0.732	0.658	1
AC116366.6	0.0307172	-0.50968	0.333	0.553	1
SIRT2	0.0261395	-0.508854	0.309	0.5	1
NDUFB6	0.0914002	-0.508813	0.537	0.684	1
COX15	0.433218	-0.508632	0.358	0.395	1
IRAK3	0.974882	-0.508501	0.252	0.237	1
ZCCHC7	0.174267	-0.507618	0.317	0.421	1
RP11-169K16.7	0.35704	-0.507581	0.374	0.474	1
FTLP3	0.111881	-0.506817	0.813	0.921	1
HINT2	0.967499	-0.506793	0.333	0.289	1
C12orf10	0.101717	-0.506514	0.301	0.421	1
BIRC6	0.987034	-0.505528	0.675	0.605	1
SKIL	0.866406	-0.505477	0.78	0.737	1
RPL15P3	0.223121	-0.505464	0.764	0.763	1
KIDINS220	0.194919	-0.505261	0.228	0.316	1
FTSJ1	0.24543	-0.504196	0.276	0.368	1
ZNF131	0.0242418	-0.50348	0.26	0.447	1
TAF15	0.40242	-0.503446	0.244	0.289	1
SETDB2	0.105857	-0.503376	0.333	0.447	1
POLDIP2	0.0119426	-0.502446	0.309	0.579	1
CDK2AP1	0.247232	-0.501523	0.276	0.158	1
TFRC	0.986569	-0.501492	0.528	0.526	1
LA16c-390E6.5	0.183651	-0.501417	0.195	0.289	1
FAM45A	0.224434	-0.501283	0.228	0.316	1
SLC25A32	0.836767	-0.501121	0.431	0.395	1
TBC1D5	0.335545	-0.500743	0.447	0.5	1
ADAM9	0.342523	-0.499653	0.293	0.368	1
CHD3	0.452578	-0.499452	0.325	0.395	1
SETD2	0.677567	-0.499184	0.382	0.395	1
API5	0.12004	-0.497928	0.407	0.526	1
DHTKD1	0.206289	-0.497347	0.293	0.395	1
KLHL21	0.134254	-0.496991	0.163	0.263	1
DUSP10	0.430457	-0.496832	0.512	0.421	1
DENND1C	0.140322	-0.496024	0.301	0.421	1
HOTAIRM1	0.935277	-0.495758	0.301	0.289	1
NFE2L3	0.0633233	-0.495182	0.171	0.316	1
ZNF587	0.0225327	-0.495006	0.138	0.289	1
DYNC1I2	0.363843	-0.494741	0.472	0.553	1
NOLC1	0.0367844	-0.494396	0.455	0.632	1
DDX19A	0.248618	-0.493098	0.252	0.342	1
AGPS	0.566908	-0.492992	0.276	0.237	1
PLCD1	0.189122	-0.492452	0.171	0.263	1
COPS3	0.0637546	-0.491954	0.39	0.553	1
SNHG6	0.0473979	-0.491335	0.472	0.605	1
RUFY3	0.127861	-0.490167	0.431	0.553	1
BANP	0.108969	-0.489691	0.423	0.579	1
PPP6R2	0.811471	-0.489685	0.472	0.5	1
ATP5G1	0.0584473	-0.48872	0.528	0.658	1
ADAM10	0.754639	-0.488635	0.488	0.421	1
COL4A3BP	0.596908	-0.488364	0.325	0.342	1
EZR	0.182719	-0.48795	0.886	0.921	1
SGK1	0.979077	-0.487784	0.724	0.632	1
SNX22	0.477336	-0.487245	0.585	0.5	1
RBM17	0.240982	-0.486765	0.593	0.684	1
MPC1	0.107177	-0.486178	0.455	0.605	1
HNRNPAB	0.38675	-0.485814	0.39	0.447	1
BRD7	0.0145257	-0.485197	0.455	0.632	1
KLHDC2	0.624945	-0.484903	0.22	0.263	1
DHRS4	0.508305	-0.484353	0.382	0.474	1
DTX2	0.6266	-0.484037	0.358	0.368	1
RASSF5	0.940152	-0.483451	0.675	0.632	1
ABCD4	0.0353406	-0.482147	0.195	0.368	1
TOMM5	0.0249046	-0.481598	0.35	0.553	1
WDR41	0.0166936	-0.481525	0.415	0.632	1
CEBPZ	0.768584	-0.481451	0.358	0.368	1
NUDT4	0.130042	-0.481358	0.22	0.342	1
CCDC18	0.84671	-0.480955	0.293	0.289	1
SLC25A44	0.695597	-0.480793	0.293	0.316	1
IFT27	0.451183	-0.480583	0.317	0.211	1
TAGAP	0.0322858	-0.479937	0.496	0.684	1
PLIN3	0.0513815	-0.479605	0.52	0.658	1
SIDT2	0.908247	-0.479192	0.366	0.368	1
NFAT5	0.477583	-0.478942	0.691	0.579	1
FBRS	0.482771	-0.478113	0.358	0.421	1
C18orf25	0.0309307	-0.47774	0.26	0.447	1
AP1AR	0.123665	-0.477422	0.171	0.289	1
SEMA4A	0.252484	-0.476869	0.642	0.658	1
ACAT2	0.785361	-0.47578	0.333	0.342	1
DGCR6L	0.479604	-0.475171	0.268	0.316	1
KRBOX4	0.137423	-0.475003	0.154	0.263	1
MRPL38	0.104342	-0.474736	0.268	0.395	1
C10orf54	0.00177009	-0.473789	0.764	0.947	1
USP36	0.113845	-0.473724	0.577	0.684	1
C6orf1	0.487623	-0.473129	0.276	0.316	1
ATR	0.118115	-0.473076	0.301	0.421	1
PSME3	0.226534	-0.47303	0.472	0.553	1
HBS1L	0.0140092	-0.472744	0.301	0.526	1
RP11-498C9.3	0.928723	-0.472531	0.374	0.368	1
DCAF7	0.112139	-0.472404	0.593	0.684	1
RP11-661A12.7	0.922615	-0.47222	0.276	0.237	1
ZBTB21	0.171127	-0.47198	0.163	0.263	1
KCTD10	0.0632178	-0.471857	0.211	0.368	1
KANSL3	0.266738	-0.471391	0.252	0.342	1
ZCCHC8	0.36228	-0.4713	0.26	0.184	1
ADIPOR1	0.159716	-0.471265	0.545	0.658	1
CCDC86	0.0382329	-0.470976	0.195	0.368	1
POM121	0.234405	-0.470924	0.309	0.447	1
GIT2	0.290391	-0.469788	0.602	0.632	1
ANKRD44	0.889917	-0.469763	0.78	0.658	1
PTPN2	0.166628	-0.469028	0.675	0.763	1
DDX21	0.175343	-0.468817	0.748	0.789	1
MYO1F	0.0324993	-0.468779	0.862	0.895	1
CIZ1	0.120237	-0.468777	0.154	0.263	1
CASP2	0.902684	-0.468507	0.455	0.421	1
GNL1	0.0126459	-0.467866	0.154	0.342	1
HMGN3	0.00064138	-0.467599	0.618	0.921	1
HSPB1	0.854597	-0.467254	0.626	0.711	1
RIF1	0.839528	-0.467231	0.358	0.289	1
STAM2	0.227118	-0.466017	0.341	0.447	1
C12orf5	0.373019	-0.465517	0.439	0.474	1
NUMA1	0.00705421	-0.465129	0.431	0.684	1
EIF4EBP1	0.159281	-0.465041	0.447	0.526	1
GTPBP4	0.0536794	-0.464989	0.285	0.447	1
TOP1MT	0.286006	-0.464838	0.22	0.289	1
MAT2A	0.0626713	-0.464181	0.846	0.921	1
SMC3	0.0120524	-0.463914	0.333	0.553	1
IGSF6	0.625125	-0.462623	0.602	0.632	1
RSRC2	0.0877966	-0.461615	0.602	0.684	1
UGGT1	0.0298096	-0.461088	0.431	0.605	1
TRAPPC11	0.466781	-0.460464	0.26	0.316	1
GNL3	0.205013	-0.460023	0.537	0.658	1
SF3B14	0.245735	-0.460002	0.504	0.553	1
ENTPD6	0.548019	-0.459719	0.26	0.289	1
WDR59	0.307276	-0.459577	0.195	0.263	1
RNF40	0.0445651	-0.458942	0.341	0.5	1
KLC1	0.841333	-0.458587	0.317	0.316	1
BCAP29	0.648739	-0.458196	0.236	0.263	1
MAPKAP1	0.0711459	-0.457767	0.293	0.474	1
NTMT1	0.0764948	-0.457533	0.293	0.474	1
RP11-206L10.9	0.333069	-0.457532	0.195	0.263	1
P2RX4	0.883181	-0.456809	0.268	0.237	1
ZDHHC18	0.00267184	-0.456327	0.252	0.553	1
SMARCC1	0.033688	-0.456129	0.309	0.474	1
RPS4Y1	0.014358	-0.455691	0.455	0.684	1
SPATS2	0.842658	-0.455165	0.26	0.263	1
FAM46A	0.0150293	-0.45474	0.228	0.421	1
LGMN	0.964834	-0.454738	0.537	0.526	1
PNPLA8	0.2557	-0.454736	0.39	0.474	1
CTD-2192J16.15	0.376016	-0.454237	0.87	0.789	1
LYZ	0.00259728	-0.454167	0.951	0.974	1
CARD9	0.0793969	-0.45396	0.309	0.447	1
EHD1	0.835851	-0.45366	0.52	0.5	1
ARID4A	0.258484	-0.453418	0.398	0.526	1
SRSF7	0.613879	-0.453385	0.837	0.868	1
ZNF296	0.192581	-0.453288	0.22	0.316	1
BPTF	0.390507	-0.453052	0.48	0.553	1
PRKDC	0.192371	-0.452805	0.577	0.658	1
BACH1	0.15159	-0.45221	0.528	0.605	1
ZNF451	0.126474	-0.452114	0.447	0.553	1
TBC1D9	0.856466	-0.4521	0.415	0.395	1
AC141586.5	5.11224e-05	-0.451851	0.195	0.553	0.655542
CDS2	0.513568	-0.451815	0.341	0.368	1
FOSB	0.367134	-0.451632	0.951	0.868	1
EIF2A	0.00912761	-0.451609	0.561	0.763	1
GHITM	0.0423215	-0.451592	0.772	0.895	1
EIF4EBP2	0.0774343	-0.451211	0.593	0.763	1
ZCRB1	0.286603	-0.451008	0.415	0.447	1
WBP1	0.134801	-0.450605	0.236	0.368	1
EME2	0.00489951	-0.450554	0.203	0.421	1
FNBP1	0.3354	-0.450488	0.756	0.816	1
EML4	0.211641	-0.450362	0.764	0.816	1
RP11-35G9.3	0.523093	-0.449928	0.211	0.263	1
ANKRD36	0.390435	-0.449529	0.317	0.237	1
DDX46	0.908277	-0.449514	0.553	0.5	1
PCM1	0.0266855	-0.448453	0.415	0.632	1
MRTO4	0.341495	-0.446879	0.195	0.263	1
LSM5	0.0761871	-0.44624	0.35	0.526	1
HNRNPH3	0.0764283	-0.445534	0.699	0.816	1
KDM6B	0.977663	-0.445422	0.805	0.737	1
POU2F2	0.00860285	-0.444589	0.374	0.579	1
POLR2J3	0.00651264	-0.444553	0.642	0.816	1
BECN1	0.639613	-0.44416	0.537	0.474	1
ILF3	0.0322014	-0.444077	0.878	0.868	1
CSNK2A2	0.0171651	-0.443901	0.431	0.632	1
ISOC2	0.943498	-0.443729	0.309	0.289	1
COMMD5	0.179015	-0.44371	0.325	0.447	1
RAB21	0.591469	-0.443596	0.366	0.395	1
SCARB1	0.57261	-0.443291	0.228	0.263	1
COLGALT1	0.164334	-0.442709	0.569	0.632	1
ANAPC13	0.137523	-0.442399	0.22	0.342	1
OFD1	0.85226	-0.442284	0.447	0.421	1
MAPK1IP1L	0.0418383	-0.442198	0.894	0.947	1
MAGT1	0.548175	-0.441831	0.407	0.447	1
SNX11	0.104041	-0.440873	0.163	0.289	1
CCDC28B	0.00922228	-0.440631	0.098	0.263	1
RRP12	0.687212	-0.44017	0.341	0.342	1
AHR	0.0476599	-0.440048	0.683	0.842	1
TMEM261	0.501707	-0.43962	0.285	0.342	1
ATPIF1	0.206832	-0.439342	0.439	0.526	1
NAGK	0.276399	-0.438357	0.772	0.816	1
CLPP	0.185065	-0.438214	0.317	0.447	1
CDK2AP2	0.208081	-0.437476	0.707	0.684	1
MRPS18B	0.527244	-0.436688	0.341	0.368	1
TCAIM	0.570591	-0.436414	0.22	0.263	1
NBPF9	0.961446	-0.436323	0.715	0.711	1
GON4L	0.0109227	-0.435933	0.325	0.553	1
MRPL41	0.181076	-0.4359	0.398	0.526	1
NOMO2	0.0192251	-0.435552	0.195	0.395	1
MTHFD1	0.162019	-0.435121	0.236	0.368	1
PRKCD	0.115583	-0.435003	0.39	0.553	1
USP16	0.707426	-0.434942	0.374	0.316	1
SIGLEC9	0.241624	-0.434374	0.35	0.421	1
USP24	0.147104	-0.4343	0.39	0.289	1
DIP2A	0.750904	-0.434276	0.301	0.289	1
TMSB4XP8	0.00270193	-0.434092	0.992	1	1
DSCR3	0.155655	-0.433943	0.317	0.421	1
PARP4	0.830901	-0.433924	0.52	0.5	1
FAM210A	0.823517	-0.432692	0.252	0.237	1
RBM18	0.850733	-0.432425	0.26	0.263	1
ANKRD40	0.298308	-0.43235	0.407	0.526	1
REL	0.081119	-0.432178	0.862	0.842	1
YTHDC2	0.156727	-0.43187	0.309	0.421	1
AL513327.1	0.189029	-0.431647	0.244	0.368	1
STARD7	0.787963	-0.431433	0.74	0.763	1
APBB1IP	0.328873	-0.430712	0.447	0.553	1
FANCA	0.235184	-0.430103	0.203	0.289	1
PPP1R9B	0.467498	-0.429831	0.276	0.316	1
SECTM1	0.116106	-0.429738	0.26	0.395	1
HCG4P7	0.016815	-0.428029	0.439	0.237	1
CNTRL	0.998295	-0.427622	0.496	0.474	1
BTK	0.38153	-0.42718	0.463	0.5	1
DCAF11	0.0393274	-0.427029	0.341	0.526	1
NOP56	0.352855	-0.426876	0.309	0.395	1
ADSL	0.122873	-0.426703	0.431	0.526	1
C3orf38	0.784658	-0.426583	0.268	0.237	1
UBA3	0.226977	-0.426499	0.488	0.579	1
EFR3A	0.950594	-0.425759	0.301	0.263	1
MIER1	0.178192	-0.425708	0.545	0.632	1
ERAP2	0.478236	-0.425642	0.504	0.395	1
LRRC8D	0.233025	-0.425114	0.211	0.316	1
KDELR1	0.187188	-0.424753	0.48	0.553	1
AC099522.2	0.475404	-0.424689	0.293	0.368	1
UTRN	0.837618	-0.423691	0.659	0.684	1
VKORC1	0.723679	-0.422588	0.415	0.342	1
TMEM165	0.120788	-0.422292	0.488	0.684	1
GNAI3	0.233963	-0.422258	0.569	0.632	1
MXD1	0.880231	-0.422174	0.642	0.658	1
HSD17B11	0.115395	-0.421965	0.415	0.5	1
TRAM1	0.00445628	-0.421626	0.756	0.895	1
NAA50	0.0891817	-0.4216	0.407	0.526	1
EP300	0.101518	-0.421433	0.61	0.658	1
RBBP6	0.693331	-0.421371	0.423	0.421	1
MTND1P23	0.628259	-0.420976	0.528	0.474	1
SLC4A1AP	0.217899	-0.420587	0.244	0.342	1
DAXX	0.317422	-0.420574	0.415	0.474	1
WDR82	0.109032	-0.420416	0.252	0.368	1
ELMSAN1	0.0161252	-0.420256	0.691	0.895	1
RGPD5	0.993467	-0.420116	0.618	0.632	1
ZMIZ1	0.79675	-0.42011	0.642	0.579	1
PAIP1P1	0.0226087	-0.420006	0.106	0.263	1
DENND4A	0.00320242	-0.419935	0.382	0.658	1
EPC1	0.314963	-0.419529	0.39	0.474	1
STARD5	0.356726	-0.419422	0.228	0.289	1
CTD-2514K5.4	0.933551	-0.419162	0.333	0.316	1
HAGH	0.421439	-0.41902	0.382	0.447	1
ZNF76	0.00391986	-0.418981	0.171	0.395	1
PRKRA	0.140423	-0.418867	0.325	0.447	1
CAPNS1	0.705296	-0.418818	0.504	0.447	1
DTX3L	0.443627	-0.418688	0.569	0.526	1
DDX26B	0.122403	-0.418524	0.187	0.316	1
MAP2K1	0.126511	-0.417932	0.252	0.395	1
MEMO1P1	0.782939	-0.417869	0.341	0.342	1
NGDN	0.369077	-0.417003	0.276	0.368	1
CCNL1	0.252101	-0.415694	0.829	0.842	1
EIF2B4	0.136641	-0.415645	0.154	0.263	1
RP11-473I1.5	0.37854	-0.41548	0.415	0.474	1
RPS3AP26	0.104594	-0.414954	0.837	0.895	1
MT-ATP6	0.365096	-0.41404	1	1	1
TTC7A	0.30001	-0.413815	0.398	0.474	1
UBXN11	0.432409	-0.413594	0.789	0.868	1
RGL2	0.119241	-0.413496	0.252	0.395	1
GOLGA4	0.530868	-0.412984	0.301	0.237	1
SREBF1	0.993881	-0.412929	0.268	0.263	1
RP11-645C24.2	0.0576473	-0.412468	0.659	0.842	1
YBX3	0.377723	-0.412038	0.374	0.447	1
GNG2	0.134588	-0.411948	0.317	0.447	1
HMHA1	0.130119	-0.411943	0.732	0.842	1
MAU2	0.987127	-0.411901	0.366	0.368	1
NSUN2	0.731309	-0.410493	0.431	0.395	1
AC007318.5	0.031814	-0.410475	0.504	0.684	1
ST6GAL1	0.885955	-0.410337	0.52	0.526	1
HNRNPU	0.763492	-0.409692	0.862	0.895	1
MIEN1	0.494143	-0.409632	0.333	0.395	1
KMT2D	0.274917	-0.408645	0.472	0.553	1
TERF2	0.154996	-0.408375	0.22	0.342	1
C8orf59	0.680059	-0.408352	0.35	0.395	1
KMT2C	0.0747077	-0.408116	0.732	0.842	1
TRAP1	0.199748	-0.407266	0.407	0.5	1
AC009245.3	0.245003	-0.406718	0.455	0.553	1
LSM3	0.212347	-0.40652	0.439	0.526	1
NDUFAB1	0.69588	-0.406462	0.545	0.553	1
CPNE1	0.11939	-0.406338	0.764	0.816	1
CD99	0.610771	-0.405791	0.528	0.632	1
PPP1R15A	0.156385	-0.405597	0.951	0.947	1
RP11-16E23.4	0.461524	-0.405258	0.545	0.579	1
PDHA1	0.0529862	-0.405046	0.423	0.605	1
EIF2AK1	0.0546109	-0.404213	0.179	0.316	1
PPP5C	0.7147	-0.403301	0.276	0.237	1
HYPK	0.154304	-0.40308	0.39	0.526	1
TRAPPC1	0.10325	-0.403057	0.772	0.868	1
RP11-488L18.10	0.965806	-0.403009	0.642	0.605	1
BAP1	0.657802	-0.402626	0.293	0.316	1
HSP90B1	0.396301	-0.402236	0.927	0.868	1
MANBA	0.0220006	-0.401809	0.512	0.684	1
RNF19B	0.321868	-0.400464	0.211	0.263	1
APBB3	0.0260067	-0.399898	0.26	0.474	1
SNRPF	0.169556	-0.399778	0.707	0.737	1
ZNF518A	0.176899	-0.399579	0.211	0.316	1
ARRB1	0.153678	-0.39938	0.35	0.474	1
RAB5B	0.196824	-0.397939	0.309	0.421	1
SF3A1	0.839202	-0.397582	0.667	0.658	1
AC138035.2	0.975776	-0.397487	0.463	0.447	1
AES	0.481225	-0.397359	0.374	0.421	1
RPS27L	0.602931	-0.397289	0.382	0.447	1
EMR2	0.549588	-0.396829	0.593	0.474	1
CLINT1	0.14107	-0.39679	0.585	0.711	1
RCN2	0.067264	-0.396744	0.179	0.316	1
MRPS35	0.36112	-0.396714	0.26	0.342	1
RP11-345J4.8	0.0133492	-0.396329	0.309	0.526	1
RBM39	0.694958	-0.396147	1	0.974	1
PPID	0.222431	-0.395387	0.366	0.447	1
DRAM2	0.181913	-0.39538	0.463	0.553	1
SUGP2	0.801487	-0.395086	0.48	0.474	1
CTB-63M22.1	0.246816	-0.394914	0.748	0.737	1
HAUS4	0.346267	-0.394888	0.325	0.395	1
ARRDC3	0.847882	-0.394547	0.333	0.342	1
CEPT1	0.904367	-0.39441	0.268	0.263	1
RP1-168P16.3	0.477856	-0.394271	0.228	0.289	1
EXOC2	0.91411	-0.394229	0.333	0.289	1
EGLN3	0.263085	-0.394052	0.341	0.237	1
PPP2R3C	0.362637	-0.394043	0.293	0.368	1
DDX18	0.221828	-0.392282	0.528	0.684	1
CSTB	0.846833	-0.391683	0.943	0.789	1
BTF3L4	0.183149	-0.391379	0.488	0.579	1
LINC00936	0.92606	-0.391276	0.26	0.263	1
B3GNT5	0.981793	-0.391274	0.276	0.263	1
HELZ	0.227794	-0.391051	0.496	0.553	1
MRS2	0.373148	-0.390646	0.26	0.342	1
USP5	0.295813	-0.390214	0.325	0.395	1
CDC26	0.501248	-0.389063	0.374	0.421	1
R3HDM4	0.877216	-0.388822	0.39	0.368	1
GTF2H3	0.00169633	-0.388307	0.098	0.316	1
TRIM38	0.194475	-0.388146	0.585	0.684	1
PSEN1	0.741695	-0.387954	0.52	0.579	1
RP11-294J22.6	0.23862	-0.387729	0.325	0.447	1
MTHFR	0.326539	-0.387551	0.325	0.421	1
SNX3	0.0452158	-0.387401	0.642	0.763	1
OAZ2	0.09847	-0.386494	0.659	0.737	1
PPP1R18	0.991797	-0.385427	0.602	0.605	1
RERE	0.932035	-0.384981	0.366	0.368	1
CCT3	0.0894742	-0.384731	0.626	0.711	1
DDRGK1	0.404155	-0.383714	0.26	0.316	1
KIF13B	0.0644282	-0.383653	0.154	0.289	1
MYO9B	0.00711047	-0.383418	0.553	0.737	1
RPL34	0.000206929	-0.381808	1	1	1
SLAMF8	0.270662	-0.381554	0.553	0.711	1
BID	0.253009	-0.381542	0.789	0.842	1
MAP2K3	0.015369	-0.381327	0.569	0.789	1
LINC00152	0.225469	-0.381125	0.626	0.737	1
RPL24P4	0.191884	-0.381041	0.374	0.5	1
MCM3	0.118483	-0.380906	0.22	0.342	1
TGIF1	0.0386411	-0.380881	0.236	0.421	1
RB1	0.447683	-0.380549	0.545	0.579	1
AP3D1	0.916531	-0.379613	0.455	0.421	1
RPF1	0.0179579	-0.37874	0.187	0.395	1
NEK9	0.449328	-0.37856	0.488	0.553	1
PPP1CB	0.39424	-0.378541	0.976	1	1
TTTY15	0.0271539	-0.378457	0.187	0.368	1
RAB2A	0.430402	-0.377659	0.496	0.553	1
UBE2J2	0.801129	-0.377642	0.26	0.211	1
MAP1LC3B2	0.988517	-0.377521	0.602	0.605	1
AMICA1	0.0259722	-0.377133	0.805	0.842	1
PCMTD2	0.0962378	-0.376831	0.187	0.316	1
HIPK3	0.105513	-0.376566	0.512	0.684	1
ATL3	0.600265	-0.37613	0.472	0.368	1
IDS	0.787697	-0.3761	0.756	0.658	1
SULT1A3	0.180661	-0.375757	0.415	0.526	1
SMARCC2	0.313101	-0.374869	0.423	0.526	1
FAR1	0.00526405	-0.373551	0.431	0.684	1
EHMT1	0.210909	-0.373538	0.415	0.526	1
IMP3	0.601882	-0.373282	0.285	0.342	1
ARL8B	0.0387403	-0.372249	0.715	0.895	1
PATL1	0.0612514	-0.371735	0.268	0.447	1
TMEM104	0.0934188	-0.371698	0.163	0.289	1
TFEC	0.788953	-0.371472	0.301	0.263	1
ZBTB48	0.149985	-0.371279	0.268	0.395	1
TMEM43	0.540199	-0.371007	0.39	0.421	1
PLXNB2	0.0734561	-0.370372	0.61	0.737	1
MCMBP	0.979434	-0.370297	0.26	0.263	1
COMMD6	0.0643197	-0.370157	0.659	0.842	1
ZNF317	0.624938	-0.36998	0.252	0.263	1
HEATR5A	0.189072	-0.369897	0.276	0.421	1
ARGLU1	0.835867	-0.368881	0.878	0.895	1
DNAJC1	0.456763	-0.368827	0.228	0.289	1
AQR	0.0107508	-0.368777	0.374	0.632	1
STARD3	0.464255	-0.368371	0.423	0.316	1
SNRPC	0.128699	-0.368033	0.463	0.605	1
RPS15	0.0165458	-0.367461	1	1	1
MTCH1	0.185821	-0.36662	0.423	0.553	1
KBTBD8	0.134765	-0.366362	0.22	0.342	1
EEF1B2P3	0.752284	-0.366207	0.797	0.842	1
SUSD3	0.118165	-0.365967	0.211	0.342	1
FAM192A	0.0187172	-0.365755	0.463	0.684	1
PIK3CD	0.729208	-0.365256	0.439	0.447	1
GTF2H1	0.869346	-0.365241	0.358	0.368	1
LYRM2	0.8814	-0.365132	0.333	0.342	1
RECQL	0.2752	-0.364943	0.325	0.421	1
RP11-408P14.1	0.303742	-0.364841	0.699	0.789	1
RANBP2	0.95174	-0.364749	0.699	0.711	1
NFRKB	0.0603112	-0.364563	0.154	0.289	1
TXLNA	0.148332	-0.364377	0.585	0.658	1
LRPPRC	0.757211	-0.363523	0.415	0.421	1
DDX54	0.773251	-0.363499	0.366	0.368	1
DOCK2	0.103323	-0.363328	0.87	0.789	1
ZNF292	0.0716761	-0.361802	0.447	0.632	1
GOLGA3	0.0333339	-0.360886	0.35	0.553	1
SH2B3	0.0712491	-0.360868	0.585	0.711	1
SYAP1	0.477581	-0.360162	0.65	0.711	1
SNHG8	0.0494525	-0.360102	0.561	0.711	1
LIMD2	0.269112	-0.359655	0.911	0.921	1
ZNF267	0.0508993	-0.359577	0.488	0.711	1
SEPHS2	0.569035	-0.359356	0.244	0.289	1
HSPB11	0.846897	-0.359313	0.341	0.342	1
KTN1	0.191981	-0.359091	0.642	0.737	1
PSAP	0.00579775	-0.35908	0.943	1	1
TRA2B	0.473121	-0.359028	0.797	0.816	1
MRPL30	0.558141	-0.358076	0.228	0.263	1
ARL1	0.62783	-0.358066	0.293	0.316	1
PSME4	0.200809	-0.357833	0.293	0.447	1
RPS15AP1	0.564893	-0.357732	0.268	0.289	1
MYCBP	0.0851875	-0.357068	0.325	0.474	1
FAM204A	0.0476637	-0.356926	0.398	0.605	1
BTLA	0.314884	-0.356899	0.333	0.237	1
SNF8	0.324777	-0.356718	0.195	0.263	1
RPS27	0.00303627	-0.356535	1	1	1
FTH1P8	0.607406	-0.356381	0.504	0.553	1
MFSD12	0.375233	-0.35581	0.236	0.316	1
CCND2	0.551127	-0.355806	0.472	0.368	1
PSMC1	0.816272	-0.355684	0.602	0.605	1
PGS1	0.715013	-0.354612	0.285	0.237	1
HLA-DRB6	0.00104353	-0.354428	1	1	1
NUP50	0.0940235	-0.354375	0.496	0.579	1
PPM1A	0.0869534	-0.354199	0.228	0.368	1
LRRC16A	0.208823	-0.353989	0.228	0.316	1
GGA1	0.602991	-0.353577	0.317	0.342	1
NDUFB2	0.120512	-0.353574	0.772	0.816	1
NXF1	0.244291	-0.353234	0.593	0.684	1
GLIPR1	0.0240635	-0.352976	0.667	0.895	1
NOMO3	0.058311	-0.352711	0.276	0.447	1
TIMM13	0.159223	-0.352474	0.504	0.658	1
TCEA1	0.38481	-0.352194	0.593	0.605	1
TNFRSF10B	0.373218	-0.351912	0.537	0.579	1
UPK3BL	0.110898	-0.351313	0.431	0.553	1
PIK3R6	0.064943	-0.35042	0.228	0.395	1
MCM3AP	0.120556	-0.349411	0.317	0.447	1
MPZL1	0.233212	-0.349224	0.268	0.368	1
MAML1	0.422293	-0.349173	0.228	0.289	1
LATS1	0.693522	-0.348378	0.415	0.342	1
EIF3H	0.0259028	-0.347913	0.927	0.974	1
PCBP1	0.721506	-0.347895	0.919	0.868	1
PPHLN1	0.468322	-0.347717	0.512	0.526	1
CD4	0.140008	-0.3477	0.813	0.947	1
OSTM1	0.321136	-0.347561	0.333	0.421	1
ESYT1	0.278674	-0.347235	0.512	0.605	1
NOTCH1	0.0227582	-0.346515	0.203	0.395	1
HGSNAT	0.595526	-0.346328	0.569	0.526	1
WHAMM	0.497827	-0.346325	0.22	0.263	1
KIN	0.501151	-0.345704	0.228	0.289	1
RP11-261C10.3	0.580486	-0.34566	0.35	0.263	1
UBE3B	0.635941	-0.345519	0.325	0.263	1
CC2D1B	0.42854	-0.344361	0.203	0.263	1
RP11-475C16.1	0.259301	-0.344026	0.634	0.684	1
CD300A	0.475552	-0.343837	0.447	0.526	1
NIPSNAP1	0.471953	-0.343707	0.228	0.263	1
TAOK1	0.856918	-0.343521	0.333	0.395	1
UBR1	0.695359	-0.343421	0.285	0.316	1
CMPK1	0.837975	-0.343256	0.39	0.368	1
FAM156A	0.12268	-0.343041	0.341	0.474	1
EPS15L1	0.912251	-0.342947	0.252	0.237	1
TMEM97	0.00764664	-0.342798	0.122	0.316	1
FAM110A	0.12212	-0.341369	0.301	0.395	1
VPS41	0.957557	-0.340729	0.626	0.605	1
SLK	0.322719	-0.340616	0.301	0.368	1
INTS9	0.298799	-0.340441	0.293	0.368	1
EIF1	0.0658687	-0.340376	1	1	1
BCL7B	0.180937	-0.340331	0.195	0.289	1
C15orf39	0.522303	-0.340113	0.642	0.579	1
MRPS11	0.0521859	-0.339727	0.26	0.421	1
SEC61G	0.248688	-0.339093	0.537	0.605	1
HNRNPA1P7	0.203016	-0.338194	0.423	0.5	1
TNFAIP2	0.950496	-0.338075	0.756	0.816	1
MRFAP1	0.884132	-0.337684	0.829	0.789	1
SENP5	0.475625	-0.33721	0.602	0.658	1
YEATS2	0.665967	-0.336564	0.39	0.368	1
PCBP1-AS1	0.542922	-0.336444	0.26	0.289	1
MMS19	0.313124	-0.33517	0.268	0.342	1
RPL13AP5	0.471141	-0.335168	0.943	0.974	1
MFN1	0.701124	-0.33503	0.35	0.316	1
MCCC1	0.824004	-0.334928	0.268	0.263	1
CDKN1B	0.831264	-0.334875	0.35	0.342	1
RPL10AP6	0.012968	-0.334872	0.74	0.842	1
MRPL18	0.466614	-0.334747	0.553	0.553	1
PDAP1	0.487229	-0.334722	0.561	0.605	1
TIMM23B	0.169832	-0.334642	0.317	0.421	1
FLOT2	0.0643785	-0.334576	0.675	0.763	1
SMAP1	0.243481	-0.334327	0.341	0.447	1
NECAP1	0.55064	-0.333877	0.317	0.342	1
SRSF2	0.373435	-0.333862	0.919	0.895	1
DBF4	0.116042	-0.333678	0.154	0.263	1
MRPL36	0.105418	-0.333068	0.154	0.263	1
CUTA	0.170223	-0.332279	0.333	0.474	1
EPB41L2	0.063518	-0.332224	0.358	0.526	1
PSPC1	0.907554	-0.332073	0.439	0.447	1
SYNE3	0.0402261	-0.331957	0.146	0.316	1
KIAA1598	0.0218205	-0.331954	0.585	0.763	1
RP11-12M9.3	0.132788	-0.331867	0.52	0.579	1
APOL6	0.621929	-0.331576	0.325	0.342	1
GTF2F1	0.955573	-0.330789	0.48	0.5	1
ARHGAP5	0.805789	-0.330678	0.35	0.342	1
RIOK3	0.209772	-0.330639	0.472	0.553	1
TOR1AIP1	0.020476	-0.330152	0.407	0.605	1
REEP4	0.621865	-0.329735	0.285	0.316	1
EIF4A2	0.0404363	-0.32959	0.821	0.974	1
LTBR	0.00488158	-0.329586	0.423	0.737	1
MBD6	0.137724	-0.32951	0.252	0.368	1
BIN1	0.13142	-0.329499	0.301	0.447	1
ANXA6	0.0239699	-0.32947	0.577	0.684	1
ANKS1A	0.119485	-0.329439	0.138	0.263	1
TATDN1	0.737848	-0.3294	0.285	0.237	1
U2SURP	0.749261	-0.329268	0.504	0.474	1
NDUFA7	0.878358	-0.329233	0.341	0.342	1
ACSS1	0.000459379	-0.328967	0.089	0.316	1
ADPRH	0.681239	-0.328951	0.268	0.289	1
EXOSC1	0.0290931	-0.328843	0.301	0.526	1
AHI1	0.408983	-0.328799	0.252	0.316	1
LAT2	0.52315	-0.328771	0.642	0.763	1
MAPK14	0.277104	-0.328214	0.195	0.289	1
COX7C	0.192207	-0.328153	0.927	0.921	1
RP11-425L10.1	0.0733986	-0.328031	0.902	0.895	1
CSDE1	0.0161171	-0.327965	0.87	0.947	1
GAA	0.558962	-0.327945	0.659	0.605	1
HDAC1	0.0108407	-0.327937	0.455	0.684	1
PSMD2	0.373419	-0.327904	0.52	0.553	1
MTA2	0.939666	-0.327828	0.374	0.368	1
ING4	0.633431	-0.327672	0.252	0.289	1
RP11-159C21.4	0.105832	-0.327549	0.431	0.579	1
RPLP0P6	0.111281	-0.327386	0.976	0.974	1
RP11-742N3.1	0.900204	-0.326781	0.992	1	1
LINC00847	0.170896	-0.325885	0.203	0.316	1
VMA21	0.0447973	-0.325764	0.415	0.553	1
MAPKAPK3	0.994676	-0.325335	0.415	0.421	1
SNAPC3	0.0538409	-0.325214	0.146	0.289	1
SLC12A9	0.199378	-0.324009	0.26	0.368	1
EED	0.184917	-0.323404	0.26	0.368	1
DMXL1	0.304813	-0.32339	0.285	0.342	1
DYNLL1	0.0787959	-0.323379	0.659	0.868	1
PPP2R2A	0.594641	-0.322726	0.39	0.316	1
GNAS	0.538374	-0.322585	0.902	0.947	1
C7orf73	0.0683423	-0.322523	0.496	0.711	1
INF2	0.0660454	-0.322136	0.309	0.474	1
PRKAA1	0.579793	-0.322026	0.309	0.263	1
ALG5	0.175273	-0.3217	0.374	0.526	1
NOP58	0.217212	-0.32154	0.634	0.842	1
HSD17B12	0.646127	-0.321472	0.48	0.368	1
RBM12	0.266273	-0.321348	0.569	0.632	1
ARCN1	0.0508157	-0.321316	0.528	0.684	1
SPG7	0.838537	-0.321032	0.447	0.421	1
PPP1R2P3	0.54652	-0.320985	0.309	0.342	1
CPEB4	0.760986	-0.32065	0.26	0.263	1
TBRG4	0.0773807	-0.320515	0.244	0.395	1
CD86	0.3739	-0.320425	0.764	0.789	1
ZKSCAN1	0.486674	-0.319897	0.317	0.368	1
NPEPPS	0.0080898	-0.319835	0.585	0.816	1
NGLY1	0.133907	-0.31957	0.642	0.684	1
RP11-572P18.1	0.329378	-0.319206	0.976	0.974	1
STAT3	0.937941	-0.319099	0.829	0.789	1
CCNT2	0.554381	-0.318722	0.39	0.342	1
TRIM28	0.838627	-0.318632	0.26	0.263	1
EMC8	0.387938	-0.318191	0.228	0.289	1
MT-CYB	0.109068	-0.317958	0.992	1	1
RPA3-AS1	0.117102	-0.317948	0.146	0.263	1
MRE11A	0.434817	-0.317322	0.293	0.211	1
DDX56	0.138924	-0.317112	0.333	0.474	1
TOR3A	0.0137669	-0.316908	0.52	0.763	1
PDPK1	0.045174	-0.316131	0.455	0.684	1
SLC25A6	0.197087	-0.315554	1	1	1
DUSP1	0.542457	-0.31555	1	0.947	1
AC004057.1	0.0103472	-0.314671	0.943	0.947	1
TSEN15	0.356098	-0.31402	0.252	0.316	1
PPP3CA	0.264776	-0.313979	0.626	0.684	1
KIAA0141	0.506546	-0.313977	0.48	0.5	1
ZNF121	0.240482	-0.313748	0.333	0.421	1
ARRDC1	0.091738	-0.313576	0.496	0.684	1
RP11-138A9.1	0.685323	-0.313531	0.48	0.447	1
RAC1P2	0.111849	-0.313394	0.504	0.658	1
GYS1	0.354776	-0.313041	0.325	0.395	1
ACTN1	0.31685	-0.312607	0.61	0.658	1
LYAR	0.0696121	-0.312601	0.13	0.263	1
WASH4P	0.426557	-0.31226	0.504	0.395	1
RBX1	0.0423038	-0.312132	0.707	0.842	1
POLR2A	0.341218	-0.312123	0.748	0.816	1
RPL31	0.00682684	-0.311999	0.992	1	1
RP11-498C9.2	0.568986	-0.311797	0.593	0.632	1
SNHG1	0.676864	-0.311772	0.626	0.553	1
MED8	0.948573	-0.311639	0.415	0.421	1
TIMM9	0.34727	-0.311513	0.211	0.289	1
TMEM144	0.586807	-0.311376	0.268	0.211	1
RP11-658F2.8	0.173048	-0.311164	0.171	0.289	1
GAB2	0.8346	-0.311006	0.26	0.263	1
MED6	0.378067	-0.310971	0.203	0.289	1
XRN1	0.159988	-0.310377	0.626	0.447	1
FXYD5	0.587237	-0.31019	0.813	0.868	1
ELL	0.105461	-0.30992	0.374	0.5	1
UHRF2	0.238766	-0.309533	0.236	0.342	1
CTB-50E14.5	0.464822	-0.309341	0.455	0.474	1
ZFYVE26	0.447145	-0.309143	0.325	0.368	1
TMEM50A	0.133478	-0.308363	0.683	0.816	1
TCF12	0.618208	-0.308097	0.35	0.368	1
EEF2	0.0184333	-0.307965	0.992	1	1
SNX19	0.634714	-0.307954	0.374	0.289	1
NSUN4	0.296332	-0.307155	0.325	0.421	1
PRKCB	0.319135	-0.306998	0.577	0.737	1
ZNF814	0.0252125	-0.30639	0.195	0.368	1
UBE2Z	0.445548	-0.306264	0.293	0.316	1
SGSM3	0.0891955	-0.306066	0.366	0.526	1
TTYH3	0.874309	-0.305752	0.325	0.316	1
TIPARP	0.616936	-0.305722	0.431	0.342	1
ZDHHC24	0.390136	-0.305622	0.293	0.368	1
ENSA	0.360304	-0.305006	0.772	0.789	1
NF2	0.379452	-0.303023	0.463	0.526	1
BRMS1	0.187145	-0.30293	0.309	0.421	1
RP11-175B9.3	0.683573	-0.302928	0.398	0.395	1
IPO5	0.170698	-0.302478	0.285	0.421	1
RP11-778D9.4	0.780181	-0.302383	0.87	0.816	1
PDE4B	0.912337	-0.30201	0.659	0.579	1
PHF5A	0.0295792	-0.301531	0.293	0.5	1
RAP1A	0.393827	-0.301424	0.382	0.421	1
ARID1B	0.783298	-0.301383	0.553	0.474	1
ASAH1	0.552834	-0.30102	0.472	0.526	1
ELAC2	0.52719	-0.300585	0.325	0.368	1
BTN2A2	0.835874	-0.29941	0.415	0.342	1
ATP5L	0.538341	-0.29872	0.902	0.921	1
AP1G1	0.340223	-0.298692	0.659	0.737	1
RP11-592N21.1	0.230457	-0.29859	0.61	0.632	1
NUCB2	0.0418496	-0.298556	0.13	0.263	1
BCKDHA	0.453156	-0.297474	0.488	0.553	1
AC012379.1	0.702911	-0.297319	0.488	0.474	1
POM121C	0.042822	-0.297188	0.309	0.474	1
CTPS1	0.351706	-0.297029	0.268	0.342	1
RAB24	0.758677	-0.296052	0.528	0.526	1
GABBR1	0.129732	-0.295764	0.154	0.263	1
ZDHHC12	0.859339	-0.295749	0.317	0.289	1
SYTL1	0.445763	-0.295669	0.293	0.342	1
TNF	0.314103	-0.295596	0.301	0.395	1
BMS1	0.832952	-0.295558	0.325	0.316	1
ISCA2	0.802839	-0.295399	0.293	0.263	1
FAM104A	0.253881	-0.295398	0.285	0.395	1
DUSP18	0.476973	-0.29472	0.285	0.342	1
HUS1	0.257008	-0.29463	0.22	0.316	1
PCIF1	0.758904	-0.294337	0.415	0.421	1
U2AF1L4	0.293342	-0.294293	0.553	0.395	1
TRAPPC5	0.777109	-0.294148	0.577	0.605	1
MOB4	0.690448	-0.29408	0.366	0.316	1
HSPA9	0.320129	-0.293911	0.797	0.895	1
TMEM205	0.251486	-0.293901	0.228	0.342	1
ATP5H	0.0781081	-0.293681	0.683	0.789	1
AC092155.1	0.344458	-0.293476	0.187	0.263	1
FCGR2B	0.691983	-0.29305	0.35	0.395	1
DDX1	0.427397	-0.292312	0.293	0.211	1
CAMK2D	0.521407	-0.292262	0.553	0.579	1
RP11-138A9.2	0.468646	-0.292174	0.593	0.658	1
RP11-489E7.4	0.41719	-0.291785	0.268	0.211	1
MRPL10	0.125777	-0.291461	0.187	0.316	1
POLR2J4	0.0642043	-0.291109	0.228	0.395	1
MPV17	0.842259	-0.2911	0.569	0.447	1
MYEOV2	0.275219	-0.29098	0.179	0.263	1
LRCH3	0.393913	-0.290432	0.317	0.395	1
MDM4	0.564092	-0.289858	0.764	0.789	1
EPS15	0.478982	-0.289855	0.602	0.5	1
TMUB2	0.117019	-0.289733	0.333	0.474	1
PTRHD1	0.0749621	-0.289678	0.407	0.632	1
ACOX1	0.236517	-0.289314	0.366	0.447	1
DENND4C	0.157294	-0.289018	0.22	0.342	1
CNOT6L	0.37141	-0.288863	0.268	0.342	1
YIF1B	0.353791	-0.288822	0.585	0.737	1
MED29	0.034851	-0.288481	0.48	0.632	1
SH3BGRL	0.129006	-0.28826	0.886	0.868	1
DPM1	0.62783	-0.286941	0.293	0.316	1
CD300LB	0.660208	-0.286473	0.236	0.263	1
RP11-234A1.1	0.731315	-0.286398	0.813	0.842	1
SDHC	0.256384	-0.286381	0.585	0.658	1
UBE2L5P	0.326704	-0.286189	0.496	0.605	1
CTB-13H5.1	0.176386	-0.286118	0.772	0.842	1
PRRC2B	0.0375913	-0.285815	0.398	0.579	1
APP	0.613015	-0.285815	0.358	0.316	1
LAPTM5	0.443464	-0.284462	0.976	1	1
ADCY7	0.369082	-0.283596	0.618	0.684	1
USP34	0.107863	-0.283547	0.553	0.763	1
PPP6R1	0.7827	-0.283465	0.407	0.395	1
ICAM3	0.375465	-0.2834	0.537	0.579	1
HNRNPR	0.23136	-0.283133	0.748	0.789	1
HSPA8	0.0861889	-0.282784	0.984	0.974	1
MCM6	0.223327	-0.282545	0.171	0.263	1
RNF135	0.801408	-0.28235	0.35	0.368	1
IQGAP1	0.316474	-0.282228	0.911	0.868	1
ATP5C1	0.0311995	-0.282109	0.837	0.947	1
FOPNL	0.312966	-0.281786	0.26	0.184	1
DUSP23	0.0663242	-0.281425	0.382	0.579	1
DNAJC13	0.61073	-0.281343	0.398	0.316	1
PLEKHM2	0.486496	-0.281222	0.211	0.263	1
TRIM26	0.757615	-0.280073	0.528	0.553	1
RPS26	0.0607799	-0.279722	0.984	0.974	1
PKN1	0.614582	-0.279678	0.431	0.447	1
PRCP	0.351979	-0.279584	0.732	0.816	1
TOP3A	0.401769	-0.279524	0.252	0.316	1
EBP	0.172027	-0.278835	0.26	0.368	1
SLC38A1	0.0328003	-0.278565	0.537	0.737	1
ATP6V0B	0.0943363	-0.278363	0.78	0.947	1
MAPRE1	0.0941095	-0.277656	0.707	0.816	1
TXNRD1	0.621603	-0.277608	0.472	0.474	1
RPL12P4	0.0383415	-0.277245	0.317	0.5	1
RP11-290D2.6	0.558607	-0.277196	0.309	0.237	1
MEF2C	0.713984	-0.276817	0.634	0.684	1
SASH3	0.367267	-0.276444	0.805	0.763	1
USP39	0.376064	-0.276119	0.423	0.5	1
CTC-518P12.6	0.781497	-0.275977	0.317	0.316	1
CLEC10A	0.203833	-0.275927	0.496	0.579	1
CARD16	0.778694	-0.275382	0.593	0.553	1
GOLGA2	0.29897	-0.275011	0.268	0.342	1
DDX5	0.131338	-0.27477	1	0.974	1
HDLBP	0.669195	-0.274619	0.675	0.684	1
TERF2IP	0.166666	-0.274543	0.341	0.447	1
VPS72	0.745529	-0.274473	0.276	0.289	1
NPIPB11	0.907177	-0.273895	0.407	0.395	1
ISY1	0.66221	-0.273141	0.398	0.395	1
PILRA	0.257853	-0.272725	0.358	0.474	1
SEH1L	0.199292	-0.272582	0.374	0.474	1
FAUP1	0.579779	-0.272534	0.341	0.421	1
TMEM199	0.515108	-0.272413	0.22	0.263	1
CTD-2287O16.1	0.0244373	-0.272215	0.732	0.868	1
SCLT1	0.623237	-0.272155	0.423	0.526	1
RFXANK	0.397943	-0.271766	0.333	0.395	1
WDR45B	0.393083	-0.270721	0.398	0.474	1
PROSC	0.31413	-0.270347	0.382	0.447	1
ST13	0.9408	-0.270256	0.748	0.737	1
WDR11	0.74264	-0.269739	0.333	0.289	1
PDE12	0.341495	-0.269314	0.195	0.263	1
TCEA1P2	0.279231	-0.269306	0.463	0.553	1
NUMB	0.507199	-0.269097	0.634	0.579	1
SH2D3C	0.459826	-0.269094	0.398	0.447	1
BARD1	0.259213	-0.26877	0.179	0.263	1
AGTPBP1	0.255286	-0.268356	0.268	0.368	1
PER2	0.0212597	-0.268276	0.244	0.474	1
HLA-DQA2	0.137565	-0.26821	0.992	1	1
HNRNPA1P10	0.782633	-0.267759	0.472	0.474	1
MYBBP1A	0.877079	-0.267616	0.276	0.263	1
UBA5	0.230257	-0.267123	0.22	0.316	1
HAT1	0.332265	-0.266804	0.309	0.395	1
NCF4	0.980227	-0.266608	0.293	0.289	1
INO80D	0.994189	-0.266514	0.309	0.316	1
WNK1	0.954642	-0.266195	0.683	0.579	1
RPL9P8	0.925461	-0.266165	1	0.868	1
RPL9P9	0.925461	-0.266165	1	0.868	1
PDP1	0.428875	-0.266058	0.26	0.316	1
NUDC	0.13907	-0.265995	0.715	0.842	1
FTH1P2	0.837345	-0.265901	0.553	0.5	1
DDX3X	0.245733	-0.265674	0.911	0.947	1
DENND5A	0.274367	-0.265621	0.61	0.658	1
MON1B	0.321942	-0.265552	0.366	0.289	1
C16orf62	0.4739	-0.265541	0.398	0.474	1
BRD3	0.680741	-0.264452	0.398	0.474	1
YLPM1	0.630124	-0.26438	0.431	0.447	1
WSB1	0.0846651	-0.264297	0.911	0.947	1
CAT	0.111687	-0.263671	0.715	0.816	1
SERP1	0.0760988	-0.262912	0.927	0.974	1
TMEM41B	0.522211	-0.262894	0.309	0.368	1
CYBA	0.367228	-0.26283	0.78	0.711	1
LGALS8	0.969463	-0.262748	0.398	0.395	1
MCCC2	0.306793	-0.262663	0.309	0.395	1
HADH	0.497788	-0.2621	0.228	0.289	1
POLR2G	0.177711	-0.261368	0.512	0.605	1
TBP	0.0217529	-0.261144	0.146	0.316	1
GCA	0.538667	-0.260881	0.65	0.711	1
ORAI2	0.249304	-0.260444	0.325	0.421	1
NOMO1	0.192837	-0.26043	0.211	0.316	1
UHRF1BP1L	0.292489	-0.259809	0.333	0.421	1
LHPP	0.0307412	-0.259101	0.26	0.447	1
NDUFA5	0.0835122	-0.259034	0.447	0.632	1
UTP23	0.472188	-0.258784	0.236	0.289	1
AC016739.2	0.441714	-0.258746	0.683	0.737	1
AGTRAP	0.493359	-0.258347	0.211	0.263	1
EIF4G1	0.12067	-0.257996	0.756	0.895	1
PRMT1	0.0242168	-0.256774	0.593	0.711	1
RP11-347C12.1	0.268512	-0.256538	0.707	0.658	1
ITGB1	0.698493	-0.256429	0.659	0.579	1
RPL6P27	0.691741	-0.255936	0.862	0.921	1
ARIH2	0.0909349	-0.255608	0.496	0.684	1
SH3BP5	0.895675	-0.255098	0.35	0.342	1
CCDC90B	0.49814	-0.255097	0.252	0.316	1
KHDRBS1	0.171987	-0.255047	0.488	0.605	1
PGGT1B	0.370778	-0.254869	0.407	0.474	1
NOL12	0.150094	-0.254751	0.236	0.368	1
SPOP	0.373862	-0.254527	0.447	0.5	1
CCZ1	0.245512	-0.254427	0.252	0.342	1
RP11-231C14.3	0.304932	-0.25441	0.439	0.526	1
STAG3L1	0.166455	-0.254289	0.309	0.184	1
ZFX	0.00634155	-0.254208	0.455	0.711	1
MEMO1	0.577855	-0.253909	0.431	0.474	1
SNHG17	0.18	-0.253877	0.26	0.368	1
RPS2	0.0567857	-0.253783	1	1	1
KCNK6	0.107207	-0.253617	0.35	0.5	1
ACADM	0.236604	-0.253565	0.35	0.447	1
SLC25A36	0.36703	-0.253497	0.293	0.395	1
ROCK1	0.0960194	-0.253385	0.65	0.763	1
VPRBP	0.930874	-0.253104	0.293	0.289	1
SERTAD3	0.319192	-0.252795	0.301	0.368	1
XRCC6	0.0861253	-0.252553	0.927	0.921	1
UNC93B1	0.335888	-0.252126	0.187	0.263	1
RPS6KB2	0.323834	-0.251923	0.431	0.316	1
MIF4GD	0.151442	-0.25161	0.472	0.605	1
PTMAP5	0.165523	-0.25131	0.854	0.947	1
CNPPD1	0.431459	-0.250803	0.577	0.658	1
AAAS	0.103047	-0.250485	0.317	0.474	1
NCOA2	0.338302	-0.250348	0.301	0.368	1
AC005255.3	0.180268	-0.250188	0.203	0.289	1
DDOST	0.619812	0.250422	0.878	0.868	1
RP11-466P24.2	0.331056	0.250599	0.569	0.474	1
GMIP	0.781007	0.250698	0.553	0.526	1
WDR43	0.704866	0.250728	0.512	0.579	1
RP11-286N22.8	0.739454	0.250808	0.382	0.342	1
TRAF3	0.0818509	0.250847	0.228	0.368	1
NBPF20	0.0810002	0.251027	0.407	0.237	1
SPAG9	0.43205	0.251554	0.415	0.474	1
TIMM17A	0.0892409	0.251623	0.593	0.395	1
FAM156B	0.405588	0.251976	0.301	0.395	1
CREBBP	0.846182	0.25202	0.528	0.632	1
TRAPPC8	0.656861	0.252044	0.301	0.342	1
FAM111A	0.215078	0.252163	0.285	0.421	1
SNRNP27	0.725905	0.252223	0.398	0.368	1
CS	0.579384	0.252266	0.837	0.895	1
BAG4	0.250228	0.252316	0.447	0.342	1
MARK3	0.590473	0.25253	0.415	0.368	1
LIMS1	0.614069	0.25276	0.602	0.658	1
SEC63	0.79232	0.253414	0.268	0.263	1
TAP1	0.11722	0.253934	0.886	0.789	1
SPSB3	0.801742	0.254013	0.431	0.5	1
EIF2S1	0.828415	0.254071	0.512	0.579	1
ABI3	0.103307	0.25502	0.756	0.632	1
EIF2AK2	0.259211	0.255022	0.39	0.263	1
MPDU1	0.533173	0.255479	0.52	0.474	1
CAPN7	0.288243	0.255507	0.22	0.316	1
CALM3	0.957366	0.255524	0.593	0.632	1
LSM12	0.0129553	0.255837	0.821	0.658	1
USP9X	0.787896	0.255942	0.691	0.658	1
NSMCE1	0.666575	0.25608	0.35	0.368	1
ZNHIT1	0.670746	0.256098	0.569	0.579	1
SDAD1	0.717463	0.256735	0.276	0.342	1
SEC13	0.0715353	0.257369	0.748	0.579	1
ASL	0.649917	0.25758	0.26	0.316	1
ABCA7	0.56105	0.258518	0.374	0.447	1
TMSB10	0.0506151	0.258612	1	1	1
PSMC5	0.810982	0.258683	0.602	0.711	1
PSMD6	0.723932	0.258844	0.569	0.553	1
CFP	0.866786	0.259126	0.683	0.711	1
GBAS	0.715742	0.259875	0.415	0.474	1
ERGIC3	0.85477	0.259898	0.642	0.684	1
SRC	0.741696	0.260013	0.537	0.526	1
ATP5O	0.278572	0.260106	0.797	0.789	1
PFN1P1	0.5721	0.260207	0.423	0.368	1
RP11-867G23.4	0.00831059	0.260217	0.472	0.184	1
CCDC6	0.822094	0.262098	0.455	0.5	1
RP11-169K16.8	0.727081	0.262442	0.707	0.684	1
IRF2BP2	0.518909	0.262701	0.724	0.658	1
AKR1A1	0.60921	0.262847	0.732	0.684	1
RAB11FIP1	0.703269	0.263315	0.748	0.789	1
SLC8A1	0.767509	0.264215	0.715	0.763	1
POP4	0.906782	0.264307	0.398	0.395	1
CHCHD7	0.678571	0.264514	0.325	0.395	1
RP11-373L24.1	0.166448	0.264596	0.496	0.368	1
CNOT4	0.763115	0.264726	0.341	0.342	1
RPSAP15	0.438521	0.264762	0.545	0.5	1
FAM157C	0.63265	0.264794	0.293	0.237	1
NCSTN	0.575344	0.265004	0.553	0.526	1
RPL14P1	0.282404	0.265049	0.789	0.737	1
BCL2A1	0.195958	0.265933	0.724	0.632	1
TYMP	0.192674	0.266024	0.902	0.842	1
HMG20B	0.698764	0.266151	0.398	0.474	1
GABARAP	0.0980913	0.266211	0.992	0.974	1
ITGA4	0.969676	0.26694	0.78	0.789	1
SHFM1	0.607373	0.26715	0.756	0.711	1
RNF6	0.638519	0.267465	0.309	0.368	1
POLR2E	0.207535	0.267471	0.862	0.789	1
MORF4L1	0.194885	0.26761	0.927	0.868	1
KPNB1	0.270264	0.267908	0.707	0.658	1
RAC2	0.623113	0.267917	0.699	0.763	1
UBR2	0.887428	0.268011	0.561	0.553	1
ETFA	0.464925	0.268153	0.626	0.605	1
IRF5	0.870329	0.268635	0.577	0.605	1
CCDC109B	0.703018	0.268641	0.309	0.289	1
STX18	0.349027	0.268788	0.545	0.447	1
UBLCP1	0.1585	0.269264	0.333	0.211	1
TPT1	0.032207	0.269553	1	1	1
TOMM34	0.309075	0.269852	0.333	0.237	1
CTB-89H12.4	0.737021	0.269944	0.659	0.763	1
TBC1D1	1	0.27006	0.398	0.421	1
APEX1	0.568107	0.270148	0.65	0.605	1
ANXA4	0.62133	0.270296	0.463	0.421	1
PRPF4B	0.990141	0.270388	0.577	0.658	1
FTH1P11	0.61861	0.270512	0.455	0.421	1
SLC25A46	0.6032	0.270547	0.26	0.316	1
IL6ST	0.903705	0.270621	0.374	0.395	1
NOL8	0.813557	0.270739	0.333	0.316	1
STX7	0.878432	0.270886	0.699	0.789	1
CTBP1	0.0114091	0.271195	0.854	0.632	1
FKBP5	0.634078	0.271842	0.715	0.816	1
HIST2H2AA4	0.403458	0.272073	0.691	0.658	1
COX16	0.833928	0.272299	0.431	0.421	1
RNMT	0.689476	0.272302	0.268	0.237	1
LY75	0.993458	0.272647	0.618	0.605	1
ZC3HAV1	0.59994	0.272749	0.837	0.868	1
MRPL27	0.809155	0.273385	0.268	0.316	1
NAV1	0.952526	0.273688	0.585	0.684	1
PSD4	0.500679	0.273952	0.358	0.289	1
RP4-669L17.10	0.592694	0.274057	0.463	0.395	1
DCP2	0.813138	0.274244	0.48	0.474	1
EIF4E	0.939058	0.274549	0.569	0.632	1
TPM3	0.113531	0.274652	1	1	1
UBE2L6	0.602335	0.274703	0.813	0.842	1
TAOK3	0.890147	0.275059	0.764	0.816	1
MYO1C	0.321908	0.275234	0.187	0.263	1
EIF1AX	0.811156	0.275266	0.561	0.579	1
ARPC5L	0.794692	0.275473	0.382	0.368	1
FAM65A	0.666896	0.275888	0.602	0.579	1
GIGYF2	0.804726	0.27623	0.333	0.368	1
TOR2A	0.990183	0.27629	0.293	0.316	1
SHISA5	0.435155	0.276386	0.545	0.447	1
MAP4K5	0.823	0.276665	0.35	0.316	1
IQGAP2	0.111328	0.276695	0.382	0.237	1
HLA-F	0.680311	0.276904	0.992	1	1
PCSK7	0.856911	0.277459	0.447	0.395	1
RFTN1	0.971397	0.277467	0.512	0.553	1
IAH1	0.0899588	0.277633	0.724	0.579	1
LLPH	0.879309	0.277997	0.407	0.421	1
DHRS4L2	0.877867	0.27801	0.358	0.421	1
CBLB	0.310521	0.278852	0.276	0.184	1
TPI1P1	0.821602	0.279232	0.642	0.711	1
EIF3F	0.137715	0.279252	0.878	0.868	1
PTPN7	0.41195	0.279919	0.512	0.421	1
AKT1S1	0.920586	0.280114	0.268	0.263	1
HLA-DOB	0.436048	0.281632	0.545	0.5	1
KIAA2026	0.739888	0.282078	0.325	0.395	1
NOC4L	0.515834	0.28238	0.22	0.289	1
UTY	0.398465	0.282579	0.252	0.342	1
ATP13A3	0.241123	0.282592	0.293	0.395	1
RPL10P3	0.0306363	0.282665	1	0.921	1
IRF9	0.497464	0.283026	0.667	0.632	1
TMBIM4	0.20866	0.283033	0.748	0.711	1
R3HDM1	0.676489	0.283043	0.317	0.316	1
PRRC2C	0.985706	0.283383	0.951	0.947	1
MTHFD2	0.0555431	0.283943	0.748	0.658	1
GAS7	0.35982	0.283969	0.268	0.184	1
PACS1	0.180272	0.284188	0.35	0.474	1
IFI27L2	0.165841	0.28444	0.317	0.184	1
MRFAP1L1	0.850852	0.284691	0.236	0.263	1
FBXO6	0.14391	0.28478	0.602	0.421	1
SMU1	0.0778971	0.284798	0.772	0.553	1
CCT5	0.61744	0.284827	0.756	0.737	1
AC004453.8	0.0606524	0.285554	0.585	0.789	1
PDIA3P	0.669122	0.285925	0.805	0.842	1
RNF5	0.946139	0.285957	0.39	0.421	1
RAPGEF1	0.860298	0.286235	0.772	0.842	1
ABI1	0.540946	0.286656	0.748	0.658	1
PLEKHM1	0.137908	0.287422	0.602	0.526	1
NDRG2	0.156083	0.288066	0.61	0.842	1
C18orf8	0.739839	0.288222	0.293	0.263	1
GPR132	0.377127	0.288865	0.496	0.421	1
AC040977.1	0.430148	0.289149	0.707	0.605	1
HGS	0.092866	0.289203	0.634	0.474	1
SLX1A	0.676969	0.289445	0.732	0.684	1
SERTAD2	0.517747	0.289664	0.496	0.421	1
AKAP8	0.915559	0.289744	0.366	0.368	1
CDKAL1	0.943108	0.289987	0.301	0.289	1
BRD4	0.514501	0.290041	0.585	0.605	1
RUVBL1	0.605594	0.290537	0.276	0.237	1
MRPL40	0.953494	0.290574	0.268	0.289	1
PRDX4	0.730469	0.290629	0.301	0.263	1
VDAC3	0.636795	0.290748	0.634	0.605	1
DERL1	0.450778	0.291003	0.561	0.474	1
PSMA7	0.0869089	0.291052	0.967	0.921	1
GFM1	0.50345	0.291125	0.26	0.211	1
Z82188.1	0.194182	0.291545	0.293	0.447	1
RGCC	0.714742	0.291639	0.415	0.368	1
LZIC	0.641134	0.291854	0.252	0.211	1
F11R	0.533307	0.292454	0.602	0.553	1
MYL6	0.145092	0.292657	0.992	1	1
TAF7	0.816091	0.292889	0.512	0.526	1
TOMM6	0.384382	0.292937	0.699	0.632	1
ACSF2	0.816042	0.293358	0.228	0.263	1
MESDC2	0.198536	0.294262	0.593	0.5	1
IQCB1	0.390699	0.294503	0.252	0.184	1
GLO1	0.99025	0.294912	0.301	0.316	1
CLTA	0.528088	0.294951	0.707	0.711	1
NUP88	0.423844	0.294981	0.317	0.237	1
PRR14L	0.139949	0.295045	0.276	0.421	1
PARP14	0.364399	0.295123	0.732	0.711	1
CD37	0.996819	0.295305	0.837	0.921	1
BRK1	0.0552023	0.295318	0.943	0.868	1
SRSF4	0.504897	0.29542	0.561	0.5	1
RP11-386G11.10	0.931788	0.295617	0.976	0.895	1
NSUN5P1	0.727533	0.296463	0.22	0.263	1
THAP9-AS1	0.0361453	0.296536	0.561	0.368	1
SCYL1	0.302938	0.296632	0.39	0.526	1
PET100	0.530538	0.296908	0.423	0.395	1
ZMAT5	0.73729	0.297269	0.26	0.237	1
RP11-101E13.5	0.855977	0.297588	0.268	0.263	1
APOBEC3F	0.364131	0.298418	0.276	0.184	1
INTS3	0.609595	0.298553	0.48	0.526	1
EPB41	0.941131	0.298604	0.333	0.316	1
SFSWAP	0.982895	0.299027	0.333	0.316	1
RPN2	0.161464	0.29944	0.902	0.868	1
IRF2	0.224088	0.300145	0.553	0.395	1
STAT5A	0.658946	0.300456	0.382	0.447	1
HNRNPCP2	0.0251275	0.300904	0.959	0.947	1
DAP3	0.441172	0.300985	0.61	0.553	1
MAP3K7	0.869042	0.300991	0.301	0.289	1
MFSD10	0.994697	0.301223	0.423	0.421	1
PPIA	0.0267248	0.301226	0.992	1	1
RFC1	0.843261	0.301318	0.325	0.342	1
CDC27	0.738749	0.30133	0.309	0.395	1
RAE1	0.874309	0.301708	0.325	0.316	1
ATRX	0.969101	0.301746	0.634	0.658	1
NPM1P27	0.840921	0.301762	0.732	0.789	1
MOB3B	0.619126	0.301866	0.309	0.263	1
FOSL2	0.698107	0.301904	0.756	0.658	1
CMTM7	0.779257	0.302055	0.407	0.395	1
UBL7	0.932802	0.30224	0.455	0.5	1
WASF2	0.706299	0.302244	0.846	0.868	1
PNPLA6	0.655478	0.302507	0.48	0.447	1
PDCD5	0.959665	0.302766	0.431	0.447	1
OLA1P1	0.224453	0.302945	0.439	0.316	1
EFHD2	0.686074	0.303506	0.602	0.737	1
CNPY2	0.94204	0.304027	0.374	0.421	1
COMMD9	0.801346	0.304033	0.512	0.526	1
MAP1S	0.663896	0.3043	0.293	0.368	1
LARS	0.0999357	0.304483	0.561	0.395	1
C11orf24	0.544967	0.304782	0.195	0.263	1
MALAT1	0.0758003	0.305511	1	1	1
CNIH1	0.76284	0.305589	0.472	0.474	1
NADK	0.817704	0.306052	0.374	0.342	1
RPAP3	0.828466	0.306306	0.358	0.395	1
ZBED5	0.956828	0.306506	0.26	0.263	1
SMEK1	0.619312	0.306551	0.325	0.395	1
SDF2	0.73695	0.306574	0.309	0.395	1
CIB1	0.810612	0.306912	0.797	0.868	1
OXCT1	0.955862	0.307601	0.276	0.289	1
CYTH1	0.724719	0.30763	0.602	0.579	1
RGS19	0.476396	0.308294	0.74	0.789	1
NDUFS5	0.915233	0.30926	0.61	0.658	1
ANKRD52	0.71476	0.309516	0.236	0.263	1
RP11-473I1.10	0.775345	0.309893	0.455	0.5	1
AKAP2	0.938353	0.310056	0.528	0.605	1
PSMA4	0.0149803	0.310348	0.821	0.842	1
BTN3A1	0.266148	0.310354	0.325	0.237	1
PMM1	0.13203	0.310759	0.187	0.316	1
BZW2	0.913556	0.311123	0.415	0.447	1
KPNA4	0.393702	0.311302	0.447	0.342	1
RP11-640M9.2	0.0551456	0.311632	0.504	0.342	1
MZT2A	0.0164911	0.312087	0.146	0.342	1
TMEM9B	0.444043	0.312122	0.528	0.474	1
DHX29	0.723604	0.312271	0.244	0.289	1
VPS13C	0.816811	0.312376	0.813	0.816	1
RP11-423H2.1	0.957188	0.31265	0.268	0.263	1
SMAD2	0.822105	0.312781	0.301	0.316	1
HADHB	0.639956	0.312877	0.65	0.658	1
TIMM17B	0.560379	0.313473	0.472	0.605	1
FAM215B	0.506216	0.313539	0.285	0.368	1
PPP1R12A	0.750493	0.313725	0.724	0.711	1
ABHD12	0.332626	0.313799	0.285	0.211	1
SMC1A	0.819494	0.313913	0.358	0.395	1
FARSA	0.607878	0.314587	0.447	0.447	1
SUPT5H	0.484361	0.315396	0.675	0.658	1
SCO2	0.974761	0.315727	0.504	0.579	1
LSM6	0.690765	0.315755	0.455	0.5	1
NT5C	0.568382	0.31616	0.333	0.289	1
GRIPAP1	0.339263	0.316701	0.488	0.395	1
TMOD3	0.832653	0.316801	0.39	0.368	1
SSB	0.480191	0.31686	0.642	0.816	1
SPG11	0.594784	0.318071	0.545	0.579	1
TRPS1	0.779227	0.318082	0.366	0.342	1
HSH2D	0.517258	0.318341	0.415	0.395	1
INO80E	0.511409	0.31843	0.268	0.342	1
HSF1	0.543647	0.318576	0.472	0.421	1
ANXA7	0.321122	0.318644	0.74	0.737	1
DHPS	0.909618	0.319101	0.358	0.368	1
SLC35A4	0.859242	0.319122	0.488	0.5	1
GPI	0.917266	0.319539	0.789	0.868	1
IFT20	0.801939	0.319751	0.309	0.342	1
CLK3	0.161995	0.319898	0.537	0.474	1
SAMD9L	0.174133	0.320299	0.642	0.5	1
AC004951.6	0.940011	0.320418	0.309	0.316	1
SMNDC1	0.17731	0.320522	0.496	0.342	1
ATG4B	0.744408	0.320583	0.415	0.395	1
TXNDC12	0.0823748	0.321121	0.528	0.368	1
SECISBP2L	0.844628	0.321257	0.236	0.263	1
[truncated: 1,638 more rows]
